# Supplementary material for: Timing, Indicators, and Approaches to Digital Patient Experience Evaluation: Umbrella Systematic Review
Source: J Med Internet Res. 2024 Feb 5;26:e46308. doi: 10.2196/46308 (PMC10877490; doi:10.2196/46308)
Supplement: Multimedia Appendix 1 [file jmir_v26i1e46308_app1.xlsx]

## Sheet: 1st round screening
Basic Information								SUM (The title and abstract screening)
Number	References (APA)	Full text links	Authors	Title	Abstract	keywords	Publishments	1st-round random samples (23)	exclude (57)	include (58)	Uncertain (12)
1	Baumel, A., Birnbaum, M. L., & Sucala, M. (2017). A Systematic Review and Taxonomy of Published Quality Criteria Related to the Evaluation of User-Facing eHealth Programs. Journal of medical systems, 41(8), 128. https://doi-org.tudelft.idm.oclc.org/10.1007/s10916-017-0776-6	https://pubmed-ncbi-nlm-nih-gov.tudelft.idm.oclc.org/28735372/	Baumel A, Birnbaum ML, Sucala M.	A Systematic Review and Taxonomy of Published Quality Criteria Related to the Evaluation of User-Facing eHealth Programs	The purpose of this review was to identify and classify key criteria concepts related to the evaluation of user-facing eHealth programs. In line with the PRISMA statement methodology, computer searches of relevant databases were conducted for studies published between January 1, 2000 and March 1, 2016 that contained explicit quality criteria related to mHealth and eHealth products. Reference list…	Criteria; Evaluation; User experience; eHealth; mHealth	Journal of Medical Systems	1	0	1	0
2	Wilson, K., Bell, C., Wilson, L., & Witteman, H. (2018). Agile research to complement agile development: a proposal for an mHealth research lifecycle. NPJ digital medicine, 1, 46. https://doi-org.tudelft.idm.oclc.org/10.1038/s41746-018-0053-1	https://www-ncbi-nlm-nih-gov.tudelft.idm.oclc.org/pmc/articles/PMC6550198/	Wilson K, Bell C, Wilson L, Witteman H.	Agile research to complement agile development: a proposal for an mHealth research lifecycle	Mobile health (mHealth) technology is increasingly being used, but academic evaluations supporting its use are not keeping pace. This is partly due to the disconnect between the traditional pharmaceutical approach to product evaluation, with its incremental approach, and the flexible way in which mHealth products are developed. An important step to addressing these problems lies in establishing a…	Medical research; Public health	npj Digital Medicine	0	1	0	0
3	Fouquet, S. D., & Miranda, A. T. (2020). Asking the Right Questions-Human Factors Considerations for Telemedicine Design. Current allergy and asthma reports, 20(11), 66. https://doi-org.tudelft.idm.oclc.org/10.1007/s11882-020-00965-x	https://pubmed-ncbi-nlm-nih-gov.tudelft.idm.oclc.org/32862299/	Fouquet SD, Miranda AT.	Asking the Right Questions-Human Factors Considerations for Telemedicine Design	Purpose of Review: The goal of this paper was to provide a narrative review of human factors considerations for telemedicine. It also sought to provide readers a foundation of human factors thinking and methods that could be employed within their own practice. Recent Findings: There are only a handful of articles that discuss the importance of user-centered design and human factors principles in …	Design; Human factors; Telemedicine; User experience; User interface	Current Allergy and Asthma Reports	1	0	1	0
4	Shaw, J., Agarwal, P., Desveaux, L., Palma, D. C., Stamenova, V., Jamieson, T., Yang, R., Bhatia, R. S., & Bhattacharyya, O. (2018). Beyond "implementation": digital health innovation and service design. NPJ digital medicine, 1, 48. https://doi-org.tudelft.idm.oclc.org/10.1038/s41746-018-0059-8	https://pubmed-ncbi-nlm-nih-gov.tudelft.idm.oclc.org/31304327/	Shaw J, Agarwal P, Desveaux L, Palma DC, Stamenova V, Jamieson T, Yang R, Bhatia RS, Bhattacharyya O.	Beyond "implementation": digital health innovation and service design	Digital tools have shown great potential to enhance health services' capacity to achieve the goals of the triple aim (enhance patient experience, improve health outcomes, and control or reduce costs), but their actual impact remains variable. In this commentary, we suggest that shifting from a perspective focused on "implementing" new digital tools in health care settings toward one focused on "s…	Health services; Translational research	npj Digital Medicine	1	1	0	0
5	Gorin, S. S., Haggstrom, D., Han, P., Fairfield, K. M., Krebs, P., & Clauser, S. B. (2017). Cancer Care Coordination: a Systematic Review and Meta-Analysis of Over 30 Years of Empirical Studies. Annals of behavioral medicine : a publication of the Society of Behavioral Medicine, 51(4), 532–546. https://doi-org.tudelft.idm.oclc.org/10.1007/s12160-017-9876-2	https://academic-oup-com.tudelft.idm.oclc.org/abm/article-abstract/51/4/532/4643218?redirectedFrom=fulltext	Gorin SS, Haggstrom D, Han PKJ, Fairfield KM, Krebs P, Clauser SB.	Cancer Care Coordination: a Systematic Review and Meta-Analysis of Over 30 Years of Empirical Studies	Background: According to a landmark study by the Institute of Medicine, patients with cancer often receive poorly coordinated care in multiple settings from many providers. Lack of coordination is associated with poor symptom control, medical errors, and higher costs. Purpose: The aims of this systematic review and meta-analysis were to (1) synthesize the findings of studies addressing cancer car…	Cancer; Care coordination; Continuity of patient care; Health care coordination; Interdisciplinary communication; Neoplasms; Patient navigation.	Annals of Behavioral Medicine	0	0	1	1
6	Wei, Y., Zheng, P., Deng, H., Wang, X., Li, X., & Fu, H. (2020). Design Features for Improving Mobile Health Intervention User Engagement: Systematic Review and Thematic Analysis. Journal of medical Internet research, 22(12), e21687. https://doi-org.tudelft.idm.oclc.org/10.2196/21687	https://www-ncbi-nlm-nih-gov.tudelft.idm.oclc.org/pmc/articles/PMC7758171/	Wei Y, Zheng P, Deng H, Wang X, Li X, Fu H.	Design Features for Improving Mobile Health Intervention User Engagement: Systematic Review and Thematic Analysis	Background: Well-designed mobile health (mHealth) interventions support a positive user experience; however, a high rate of disengagement has been reported as a common concern regarding mHealth interventions. To address this issue, it is necessary to summarize the design features that improve user engagement based on research over the past 10 years, during which time the popularity of mHealth int…	design feature; mHealth; thematic synthesis analysis; user engagement.	Journal of Medical Internet Research	0	0	1	0
7	Lattie, E. G., Adkins, E. C., Winquist, N., Stiles-Shields, C., Wafford, Q. E., & Graham, A. K. (2019). Digital Mental Health Interventions for Depression, Anxiety, and Enhancement of Psychological Well-Being Among College Students: Systematic Review. Journal of medical Internet research, 21(7), e12869. https://doi-org.tudelft.idm.oclc.org/10.2196/12869	https://www-ncbi-nlm-nih-gov.tudelft.idm.oclc.org/pmc/articles/PMC6681642/	Lattie EG, Adkins EC, Winquist N, Stiles-Shields C, Wafford QE, Graham AK.	Digital Mental Health Interventions for Depression, Anxiety, and Enhancement of Psychological Well-Being Among College Students: Systematic Review	Background: College students are increasingly reporting common mental health problems, such as depression and anxiety, and they frequently encounter barriers to seeking traditional mental health treatments. Digital mental health interventions, such as those delivered via the Web and apps, offer the potential to improve access to mental health treatment. Objective: This study aimed to review the l…	eHealth; mHealth; mental health; students; universities	Journal of Medical Internet Research	0	0	1	1
8	Lavallee, D. C., Lee, J. R., Semple, J. L., Lober, W. B., & Evans, H. L. (2019). Engaging Patients in Co-Design of Mobile Health Tools for Surgical Site Infection Surveillance: Implications for Research and Implementation. Surgical infections, 20(7), 535–540. https://doi-org.tudelft.idm.oclc.org/10.1089/sur.2019.148	https://pubmed-ncbi-nlm-nih-gov.tudelft.idm.oclc.org/31429644/	Lavallee DC, Lee JR, Semple JL, Lober WB, Evans HL.	Engaging Patients in Co-Design of Mobile Health Tools for Surgical Site Infection Surveillance: Implications for Research and Implementation	Background: As the use of patient-owned devices, including smartphones and tablets, to manage day-to-day activities grows, so does healthcare industry's interest to better leverage technology to engage patients. For surgical care, a unique opportunity exists to capture patient-generated health data (PGHD) including photographs. As part of a broader initiative to evaluate PGHD for surgical site in…	mHealth; patient engagement; patient-centered care; patient-generated health data; surgical site infection	Surgical Infections	1	0	1	0
9	Lopez, A. M., Hudson, L., Vanderford, N. L., Vanderpool, R., Griggs, J., & Schonberg, M. (2019). Epidemiology and Implementation of Cancer Prevention in Disparate Populations and Settings. American Society of Clinical Oncology educational book. American Society of Clinical Oncology. Annual Meeting, 39, 50–60. https://doi-org.tudelft.idm.oclc.org/10.1200/EDBK_238965	https://www-ncbi-nlm-nih-gov.tudelft.idm.oclc.org/pmc/articles/PMC6556209/	Lopez AM, Hudson L, Vanderford NL, Vanderpool R, Griggs J, Schonberg M.	Epidemiology and Implementation of Cancer Prevention in Disparate Populations and Settings	Successful cancer prevention strategies must be tailored to support usability. In this article, we will focus on cancer prevention strategies in populations that differ by race and ethnicity, place and location, sexual orientation and gender identity, and age by providing examples of effective approaches. An individual may belong to none of these categories, to all of these categories, or to some…		American Society of Clinical Oncology educational book.	0	1	0	0
10	Feather, J. S., Howson, M., Ritchie, L., Carter, P. D., Parry, D. T., & Koziol-McLain, J. (2016). Evaluation Methods for Assessing Users' Psychological Experiences of Web-Based Psychosocial Interventions: A Systematic Review. Journal of medical Internet research, 18(6), e181. https://doi-org.tudelft.idm.oclc.org/10.2196/jmir.5455	https://www-ncbi-nlm-nih-gov.tudelft.idm.oclc.org/pmc/articles/PMC4945819/	Feather JS, Howson M, Ritchie L, Carter PD, Parry DT, Koziol-McLain J.	Evaluation Methods for Assessing Users' Psychological Experiences of Web-Based Psychosocial Interventions: A Systematic Review	Background: The use of Web-based interventions to deliver mental health and behavior change programs is increasingly popular. They are cost-effective, accessible, and generally effective. Often these interventions concern psychologically sensitive and challenging issues, such as depression or anxiety. The process by which a person receives and experiences therapy is important to understanding the…	Web-based; computer systems; eHealth; eHealth evaluation; medical informatics applications; psychology, clinical; usability; usability testing; web browser	Journal of Medical Internet Research	0	0	1	0
11	Ziebland, S., Powell, J., Briggs, P., Jenkinson, C., Wyke, S., Sillence, E., Harris, P., Perera, R., Mazanderani, F., Martin, A., Locock, L., Kelly, L., Booth, M., Gann, B., Newhouse, N., & Farmer, A. (2016). Examining the role of patients’ experiences as a resource for choice and decision-making in health care: a creative, interdisciplinary mixed-method study in digital health. NIHR Journals Lib…	https://www-ncbi-nlm-nih-gov.tudelft.idm.oclc.org/books/NBK401199/	Ziebland S, Powell J, Briggs P, Jenkinson C, Wyke S, Sillence E, Harris P, Perera R, Mazanderani F, Martin A, Locock L, Kelly L, Booth M, Gann B, Newhouse N, Farmer A.	Examining the role of patients’ experiences as a resource for choice and decision-making in health care: a creative, interdisciplinary mixed-method study in digital health	Background: Traditional health information has been based on facts and figures and not on patient experience (PEx). Websites featuring people’s accounts of their experiences of health and illness are popular as a source of information, support and much else. However, there are concerns that experiential information on the internet might have adverse effects on health. Aims: To find out whether, w…		Programme Grants for Applied Research (PGfAR)	0	0	1	1
12	Chaudhry, H., Nadeem, S., & Mundi, R. (2021). How Satisfied Are Patients and Surgeons with Telemedicine in Orthopaedic Care During the COVID-19 Pandemic? A Systematic Review and Meta-analysis. Clinical orthopaedics and related research, 479(1), 47–56. https://doi-org.tudelft.idm.oclc.org/10.1097/CORR.0000000000001494	http://ovidsp.dc2.ovid.com.tudelft.idm.oclc.org/ovid-b/ovidweb.cgi?QS2=434f4e1a73d37e8cee360596238f06ad6f1269391769c5c4ba3c7c8d49e6c6284e9903a811fa3a876e00b956f873c028ae974e7fae1e7b8ed989a0d3895e2e8e3d0978cc81ca30d7dce0578c867831d327590d40964c0c270bac67cba4819b507a673e4c3839ef02abaa1ac80b8af931ec5f36ae94eeae32d5a1b5d23438881bc3b76d64e45a270ab14d88c621173035d007e1baf43dc10f3869b9be1338c140797e3b55…	Chaudhry H, Nadeem S, Mundi R.	How Satisfied Are Patients and Surgeons with Telemedicine in Orthopaedic Care During the COVID-19 Pandemic? A Systematic Review and Meta-analysis	Background: The coronavirus disease 2019 pandemic has resulted in a rapid pivot toward telemedicine owing to closure of in-person elective clinics and sustained efforts at physical distancing worldwide. Throughout this period, there has been revived enthusiasm for delivering and receiving orthopaedic care remotely. Unfortunately, rapidly published editorials and commentaries during the pandemic h…		Clinical Orthopaedics and Related Research	0	0	1	0
13	Holl, F., & Swoboda, W. (2018). Methods to Measure the Impact of mHealth Applications: Preliminary Results of a Scoping Review. Studies in health technology and informatics, 251, 285–288.	http://ebooks.iospress.nl.tudelft.idm.oclc.org/publication/49490	Holl F, Swoboda W.	Methods to Measure the Impact of mHealth Applications: Preliminary Results of a Scoping Review	Important requirements for mHealth, the availability of devices and network connectivity have dramatically improved in the past years globally. mHealth applications are being developed at a rapid pace. But a thorough impact assessment is not routinely performed. We performed a scoping review to compile an overview of evaluation methods used to assess mHealth applications. Preliminary results are …	evaluation methods; impact assessment; mHealth	Studies in Health Technology and Informatics (HTI)	0	0	1	1
14	Firth, J., & Torous, J. (2015). Smartphone Apps for Schizophrenia: A Systematic Review. JMIR mHealth and uHealth, 3(4), e102. https://doi-org.tudelft.idm.oclc.org/10.2196/mhealth.4930	https://www-ncbi-nlm-nih-gov.tudelft.idm.oclc.org/pmc/articles/PMC4704940/	Firth J, Torous J.	Smartphone Apps for Schizophrenia: A Systematic Review	Background: There is increasing interest in using mobile technologies such as smartphones for improving the care of patients with schizophrenia. However, less is known about the current clinical evidence for the feasibility and effectiveness of smartphone apps in this population. Objective: To review the published literature of smartphone apps applied for the care of patients with schizophrenia a…	eHealth; fitness; mHealth; psychosis; schizophrenia; smartphones; technology; wearables	JMIR mHealth and uHealth	0	0	1	1
15	Mackintosh, N., Terblanche, M., Maharaj, R., Xyrichis, A., Franklin, K., Keddie, J., Larkins, E., Maslen, A., Skinner, J., Newman, S., De Sousa Magalhaes, J. H., & Sandall, J. (2016). Telemedicine with clinical decision support for critical care: a systematic review. Systematic reviews, 5(1), 176. https://doi-org.tudelft.idm.oclc.org/10.1186/s13643-016-0357-7	https://pubmed-ncbi-nlm-nih-gov.tudelft.idm.oclc.org/27756376/	Mackintosh N, Terblanche M, Maharaj R, Xyrichis A, Franklin K, Keddie J, Larkins E, Maslen A, Skinner J, Newman S, De Sousa Magalhaes JH, Sandall J.	Telemedicine with clinical decision support for critical care: a systematic review	Background: Telemedicine applications aim to address variance in clinical outcomes and increase access to specialist expertise. Despite widespread implementation, there is little robust evidence about cost-effectiveness, clinical benefits, and impact on quality and safety of critical care telemedicine. The primary objective was to determine the impact of critical care telemedicine (with clinical …	Clinical decision support; Critical care; Patient safety; Systematic review; Telemedicine	Systematic Reviews	1	0	1	0
16	Brunton, L., Bower, P., & Sanders, C. (2015). The Contradictions of Telehealth User Experience in Chronic Obstructive Pulmonary Disease (COPD): A Qualitative Meta-Synthesis. PloS one, 10(10), e0139561. https://doi-org.tudelft.idm.oclc.org/10.1371/journal.pone.0139561	https://www-ncbi-nlm-nih-gov.tudelft.idm.oclc.org/pmc/articles/PMC4605508/	Brunton L, Bower P, Sanders C.	The Contradictions of Telehealth User Experience in Chronic Obstructive Pulmonary Disease (COPD): A Qualitative Meta-Synthesis	Objective: As the global burden of chronic disease rises, policy makers are showing a strong interest in adopting telehealth technologies for use in long term condition management, including COPD. However, there remain barriers to its implementation and sustained use. To date, there has been limited qualitative investigation into how users (both patients/carers and staff) perceive and experience …		PLOS ONE	0	0	1	0
17	Psihogios, A. M., Stiles-Shields, C., & Neary, M. (2020). The Needle in the Haystack: Identifying Credible Mobile Health Apps for Pediatric Populations during a Pandemic and beyond. Journal of pediatric psychology, 45(10), 1106–1113. https://doi-org.tudelft.idm.oclc.org/10.1093/jpepsy/jsaa094	https://www-ncbi-nlm-nih-gov.tudelft.idm.oclc.org/pmc/articles/PMC7588098/	Psihogios AM, Stiles-Shields C, Neary M.	The Needle in the Haystack: Identifying Credible Mobile Health Apps for Pediatric Populations during a Pandemic and beyond	Background: The COVID-19 pandemic has ignited wider clinical adoption of digital health tools, including mobile health apps (mHealth apps), to address mental and behavioral health concerns at a distance. While mHealth apps offer many compelling benefits, identifying effective apps in the crowded and largely unregulated marketplace is laborious. Consumer demand and industry productivity are increa…	chronic illness; computer applications/eHealth; health behavior; mental health; professional and training issues.	Journal of pediatric psychology	0	1	0	0
18	Greenhalgh, T., A'Court, C., & Shaw, S. (2017). Understanding heart failure; explaining telehealth - a hermeneutic systematic review. BMC cardiovascular disorders, 17(1), 156. https://doi-org.tudelft.idm.oclc.org/10.1186/s12872-017-0594-2	https://pubmed-ncbi-nlm-nih-gov.tudelft.idm.oclc.org/28615004/	Greenhalgh T, A'Court C, Shaw S.	Understanding heart failure; explaining telehealth - a hermeneutic systematic review	Background: Enthusiasts for telehealth extol its potential for supporting heart failure management. But randomised trials have been slow to recruit and produced conflicting findings; real-world roll-out has been slow. We sought to inform policy by making sense of a complex literature on heart failure and its remote management. Methods: Through database searching and citation tracking, we identifi…	Heart failure; Hermeneutic review; Patient experience; Systematic review; Telehealth.	BMC Cardiovascular Disorders	1	0	1	0
19	Wesselman, L. M., Hooghiemstra, A. M., Schoonmade, L. J., de Wit, M. C., van der Flier, W. M., & Sikkes, S. A. (2019). Web-Based Multidomain Lifestyle Programs for Brain Health: Comprehensive Overview and Meta-Analysis. JMIR mental health, 6(4), e12104. https://doi-org.tudelft.idm.oclc.org/10.2196/12104	https://www-ncbi-nlm-nih-gov.tudelft.idm.oclc.org/pmc/articles/PMC6477576/	Wesselman LM, Hooghiemstra AM, Schoonmade LJ, de Wit MC, van der Flier WM, Sikkes SA.	Web-Based Multidomain Lifestyle Programs for Brain Health: Comprehensive Overview and Meta-Analysis	Background: The number of people living with dementia is increasing worldwide, mainly because of aging of the population. To date, there is no pharmaceutical intervention to delay or treat cognitive decline or dementia. As an estimated one-third of dementia cases might be attributable to modifiable lifestyle factors (such as cognitive and physical activity), multidomain lifestyle interventions ar…	cognition; dementia; health promotion; healthy aging; internet; lifestyle; meta-analysis; primary prevention; telemedicine.	JMIR Mental Health	0	0	1	0
20	Bowes, P., Stevenson, F., Ahluwalia, S., & Murray, E. (2012). 'I need her to be a doctor': patients' experiences of presenting health information from the internet in GP consultations. The British journal of general practice : the journal of the Royal College of General Practitioners, 62(604), e732–e738. https://doi-org.tudelft.idm.oclc.org/10.3399/bjgp12X658250	https://www-ncbi-nlm-nih-gov.tudelft.idm.oclc.org/pmc/articles/PMC3481513/	Bowes P., Stevenson F., Ahluwalia S., Murray E.	'I need her to be a doctor': Patients' experiences of presenting health information from the internet in GP consultations	Background: Patients are increasingly using the internet for health-related information and may bring this to a GP consultation. There is scant information about why patients do this and what they expect from their GP. Aim The aim was to explore patients' motivation in presenting information, their perception of the GP's response and what they wanted from their doctor. Design and setting: Qualita…	Family practice; Internet; Patient participation; Physician-patient relations; Qualitative research	The British Journal of General Practice	0	1	0	0
21	Jalil, S., Myers, T., & Atkinson, I. (2015). A meta-synthesis of behavioral outcomes from telemedicine clinical trials for type 2 diabetes and the Clinical User-Experience Evaluation (CUE). Journal of medical systems, 39(3), 28. https://doi-org.tudelft.idm.oclc.org/10.1007/s10916-015-0191-9	https://link-springer-com.tudelft.idm.oclc.org/article/10.1007/s10916-015-0191-9	Jalil S., Myers T., Atkinson I.	A Meta-Synthesis of Behavioral Outcomes from Telemedicine Clinical Trials for Type 2 Diabetes and the Clinical User-Experience Evaluation (CUE)	A worldwide demographic shift is in progress and the aged population proportion is projected to more than double across the next four decades. Our current healthcare models may not be adequate to handle this shift in demography, which may have serious consequences for the ageing population who are more prone to chronic diseases. One proposed remediation is to provide in-home assisted healthcare w…	Clinical trial; Clinical user-experience evaluation; Human computer interaction; Technology-intervened treatment; Telemedicine	Journal of Medical Systems	0	0	1	0
22	Lemon, C., Huckvale, K., Carswell, K., & Torous, J. (2020). A Narrative Review of Methods for Applying User Experience in the Design and Assessment of Mental Health Smartphone Interventions. International journal of technology assessment in health care, 36(1), 64–70. https://doi-org.tudelft.idm.oclc.org/10.1017/S0266462319003507	https://www-cambridge-org.tudelft.idm.oclc.org/core/journals/international-journal-of-technology-assessment-in-health-care/article/narrative-review-of-methods-for-applying-user-experience-in-the-design-and-assessment-of-mental-health-smartphone-interventions/261572238D862A04EC58B2FDA40CF978	Lemon C., Huckvale K., Carswell K., Torous J.	A Narrative Review of Methods for Applying User Experience in the Design and Assessment of Mental Health Smartphone Interventions	Objectives: User experience (UX) plays a key role in uptake and usage of mental health smartphone interventions, yet remains underinvestigated. This review aimed to characterize and compare UX evaluation approaches that have been applied in this specific context, and to identify implications for research and practice. Methods: A narrative review was conducted of UX-themed studies published in Pub…	Apps; eHealth; Mental health; Mobile health; User experience	International Journal of Technology Assessment in Health Care	0	0	1	0
23	Barken, T. L., Söderhamn, U., & Thygesen, E. (2019). A sense of belonging: A meta-ethnography of the experience of patients with chronic obstructive pulmonary disease receiving care through telemedicine. Journal of advanced nursing, 75(12), 3219–3230. https://doi-org.tudelft.idm.oclc.org/10.1111/jan.14117	https://onlinelibrary-wiley-com.tudelft.idm.oclc.org/doi/full/10.1111/jan.14117	Barken T.L., Söderhamn U., Thygesen E.	A sense of belonging: A meta-ethnography of the experience of patients with chronic obstructive pulmonary disease receiving care through telemedicine	Aim: To synthesize the qualitative research in the literature addressing how patients with chronic obstructive pulmonary disease experience care received by telemedicine. Design: Meta-ethnography. Data Sources: Twelve studies, published from 2013 – 2018, were identified by a search of relevant systematic databases in June 2017, including updated searches performed in June 2018. Review Methods: Th…	chronic obstructive pulmonary disease; experience; meta-ethnography; nurse-patient relationship; nursing; systematic review; telemedicine	The Journal of Advanced Nursing (JAN)	0	0	1	0
24	Choi, W., Wang, S., Lee, Y., Oh, H., & Zheng, Z. (2020). A systematic review of mobile health technologies to support self-management of concurrent diabetes and hypertension. Journal of the American Medical Informatics Association : JAMIA, 27(6), 939–945. https://doi-org.tudelft.idm.oclc.org/10.1093/jamia/ocaa029	https://academic-oup-com.tudelft.idm.oclc.org/jamia/article-abstract/27/6/939/5827856?redirectedFrom=fulltext	Choi W., Wang S., Lee Y., Oh H., Zheng Z.	A systematic review of mobile health technologies to support self-management of concurrent diabetes and hypertension	This article reports results from a systematic literature review of the current state of mobile health (mHealth) technologies that have the potential to support self-management for people with diabetes and hypertension. The review aims to (a) characterize mHealth technologies used or described in the mHealth literature and (b) summarize their effects on self-management for people with diabetes an…	diabetes mellitus; hypertension; mHealth; mobile health; multiple chronic conditions	Journal of the American Medical Informatics Association : JAMIA	0	0	1	0
25	Swanepoel, d., & Hall, J. W., 3rd (2010). A systematic review of telehealth applications in audiology. Telemedicine journal and e-health : the official journal of the American Telemedicine Association, 16(2), 181–200. https://doi-org.tudelft.idm.oclc.org/10.1089/tmj.2009.0111	https://www-liebertpub-com.tudelft.idm.oclc.org/doi/10.1089/tmj.2009.0111?url_ver=Z39.88-2003&rfr_id=ori:rid:crossref.org&rfr_dat=cr_pub%20%200pubmed	De Swanepoel W., Hall III J.W.	A systematic review of telehealth applications in audiology	Hearing loss is a pervasive global healthcare concern with an estimated 10% of the global population affected to a mild or greater degree. In the absence of appropriate diagnosis and intervention it can become a lifelong disability with serious consequences on the quality of life and societal integration and participation of the affected persons. Unfortunately, there is a major dearth of hearing …		Telemedicine and e-Health	0	0	1	0
26	Kuijpers, W., Groen, W. G., Aaronson, N. K., & van Harten, W. H. (2013). A systematic review of web-based interventions for patient empowerment and physical activity in chronic diseases: relevance for cancer survivors. Journal of medical Internet research, 15(2), e37. https://doi-org.tudelft.idm.oclc.org/10.2196/jmir.2281	https://www-ncbi-nlm-nih-gov.tudelft.idm.oclc.org/pmc/articles/PMC3636300/	Kuijpers W., Groen W.G., Aaronson N.K., Van Harten W.H.	A systematic review of web-based interventions for patient empowerment and physical activity in chronic diseases: Relevance for cancer survivors	Background: Patient empowerment reflects the ability of patients to positively influence their health and health behavior such as physical activity. While interactive Web-based interventions are increasingly used in various chronic disease settings to enhance empowerment and physical activity, such interventions are still uncommon for cancer survivors. Objective: The objective of this study was t…	Cancer survivor; Chronic disease; Internet intervention; Patient empowerment; Physical activity; Systematic review	Journal of Medical Internet Research	0	0	1	0
27	Nahai F. (2020). Aesthetic Telemedicine: Designing the Patient Experience. Aesthetic surgery journal, 40(9), 1037–1039. https://doi-org.tudelft.idm.oclc.org/10.1093/asj/sjaa120	https://academic-oup-com.tudelft.idm.oclc.org/asj/article-abstract/40/9/1037/5840449?redirectedFrom=fulltext	Nahai F.	Aesthetic telemedicine: Designing the patient experience	[No abstract available]		Aesthetic Surgery Journal	0	1	0	0
28	Wildenbos, G. A., Peute, L., & Jaspers, M. (2018). Aging barriers influencing mobile health usability for older adults: A literature based framework (MOLD-US). International journal of medical informatics, 114, 66–75. https://doi-org.tudelft.idm.oclc.org/10.1016/j.ijmedinf.2018.03.012	https://www-sciencedirect-com.tudelft.idm.oclc.org/science/article/pii/S1386505618302454?via%3Dihub	Wildenbos G.A., Peute L., Jaspers M.	Aging barriers influencing mobile health usability for older adults: A literature based framework (MOLD-US)	Background: With the growing population of older adults as a potential user group of mHealth, the need increases for mHealth interventions to address specific aging characteristics of older adults. The existence of aging barriers to computer use is widely acknowledged. Yet, usability studies show that mHealth still fails to be appropriately designed for older adults and their expectations. To enh…	Aging barriers; eHealth; Elderly; Human factor design; mHealth; User experience	International Journal of Medical Informatics	0	0	1	0
29	Pompili, C., & Miserocchi, G. (2016). Air leak after lung resection: pathophysiology and patients' implications. Journal of thoracic disease, 8(Suppl 1), S46–S54. https://doi-org.tudelft.idm.oclc.org/10.3978/j.issn.2072-1439.2015.11.08	https://www-ncbi-nlm-nih-gov.tudelft.idm.oclc.org/pmc/articles/PMC4756241/	Pompili C., Miserocchi G.	Air leak after lung resection: Pathophysiology and patients' implications	Protocols for the management of air leaks are critical aspects in the postoperative course of patients following lung resections. Many investigations in the last decade are focusing on the chest tube modalities or preventative measures, however, little is known about the pathophysiology of air leak and the patient perception of this common complication. This review concentrates on understanding t…	Air leak; Basic research; Chest tubes; Patients' perspectives	Journal of Thoracic Disease	0	1	0	0
30	Memon, M., Wagner, S. R., Pedersen, C. F., Beevi, F. H., & Hansen, F. O. (2014). Ambient assisted living healthcare frameworks, platforms, standards, and quality attributes. Sensors (Basel, Switzerland), 14(3), 4312–4341. https://doi-org.tudelft.idm.oclc.org/10.3390/s140304312	https://www-ncbi-nlm-nih-gov.tudelft.idm.oclc.org/pmc/articles/PMC4003945/	Memon M., Wagner S.R., Pedersen C.F., Aysha Beevi F.H., Hansen F.O.	Ambient Assisted Living healthcare frameworks, platforms, standards, and quality attributes	Ambient Assisted Living (AAL) is an emerging multi-disciplinary field aiming at exploiting information and communication technologies in personal healthcare and telehealth systems for countering the effects of growing elderly population. AAL systems are developed for personalized, adaptive, and anticipatory requirements, necessitating high quality-of-service to achieve interoperability, usability…	Ambient Assisted Living; Electronic health record; Healthcare IT; Interoperability; Participatory development; Personal health monitoring; Security and privacy; Telehealth; Usability	Sensors	0	0	1	0
31	Waterman, A. D., Gleason, J., Lerminiaux, L., Wood, E. H., Berrios, A., Meacham, L. A., Osuji, A., Pines, R., & Peipert, J. D. (2020). Amplifying the Patient Voice: Key Priorities and Opportunities for Improved Transplant and Living Donor Advocacy and Outcomes During COVID-19 and Beyond. Current transplantation reports, 1–10. Advance online publication. https://doi-org.tudelft.idm.oclc.org/10.100…	https://www-ncbi-nlm-nih-gov.tudelft.idm.oclc.org/pmc/articles/PMC7462355/	Waterman A.D., Gleason J., Lerminiaux L., Wood E.H., Berrios A., Meacham L.A., Osuji A., Pines R., Peipert J.D.	Amplifying the Patient Voice: Key Priorities and Opportunities for Improved Transplant and Living Donor Advocacy and Outcomes During COVID-19 and Beyond	Purpose of Review: To define patient advocacy and engagement for modern transplant and living donation care, particularly in light of the COVID-19 pandemic, describe the patient experience when transplant advocacy and engagement are optimized, and recommend opportunities for advocacy within three key areas: (1) including the patient voice in healthcare decisions and drug development, (2) access t…	COVID-19; Living donation; Patient advocacy; Patient education; Patient engagement; Transplant	Current transplantation reports	0	1	0	0
32	Reis, J., McGinty, B., & Jones, S. (2003). An e-learning caregiving program for prostate cancer patients and family members. Journal of medical systems, 27(1), 1–12. https://doi-org.tudelft.idm.oclc.org/10.1023/a:1021040911088	https://link-springer-com.tudelft.idm.oclc.org/article/10.1023/A:1021040911088	Reis J., McGinty B., Jones S.	An e-Learning Caregiving Program for Prostate Cancer Patients and Family Members	e-health interventions have the potential to augment caregiving training for management of chronic disease. Instruction on caregiving functions often key to patients and families' well being is time consuming but not reimbursable in our current health care system. A theoretically defined interactive multimedia program is described which would assess patient and family member's level of preparedne…	Electronic health education; Prostate cancer	Journal of Medical Systems	0	1	0	0
33	Stefanopoulou, E., Lewis, D., Taylor, M., Broscombe, J., Ahmad, J., & Larkin, J. (2018). Are Digitally Delivered Psychological Interventions for Depression the Way Forward? A Review. The Psychiatric quarterly, 89(4), 779–794. https://doi-org.tudelft.idm.oclc.org/10.1007/s11126-018-9576-5	https://link-springer-com.tudelft.idm.oclc.org/article/10.1007%2Fs11126-018-9576-5	Stefanopoulou E., Lewis D., Taylor M., Broscombe J., Ahmad J., Larkin J.	Are Digitally Delivered Psychological Interventions for Depression the Way Forward? A Review	Digitally delivered interventions aim to make psychological treatments more widely accessible and minimize clinician input. Although their clinical efficacy against wait-list, control conditions is well established, comparative outcome studies are a much better way to examine if psychotherapies are equally effective. Such reviews are still relatively lacking. The aim of this review was therefore …	Depression; Digital; Interventions; Online; Review	Psychiatric Quarterly	0	1	0	0
34	Denecke, K., Gabarron, E., Grainger, R., Konstantinidis, S. T., Lau, A., Rivera-Romero, O., Miron-Shatz, T., & Merolli, M. (2019). Artificial Intelligence for Participatory Health: Applications, Impact, and Future Implications. Yearbook of medical informatics, 28(1), 165–173. https://doi-org.tudelft.idm.oclc.org/10.1055/s-0039-1677902	https://pubmed-ncbi-nlm-nih-gov.tudelft.idm.oclc.org/31022749/	Denecke K., Gabarron E., Grainger R., Konstantinidis S.T., Lau A., Rivera-Romero O., Miron-Shatz T., Merolli M.	Artificial Intelligence for Participatory Health: Applications, Impact, and Future Implications	OBJECTIVE: Artificial intelligence (AI) provides people and professionals working in the field of participatory health informatics an opportunity to derive robust insights from a variety of online sources. The objective of this paper is to identify current state of the art and application areas of AI in the context of participatory health. METHODS: A search was conducted across seven databases (P…		Yearbook of Medical Informatics	1	0	1	1
35	O'Keefe, M., White, K., & Jennings, J. C. (2019). Asynchronous telepsychiatry: A systematic review. Journal of telemedicine and telecare, 1357633X19867189. Advance online publication. https://doi-org.tudelft.idm.oclc.org/10.1177/1357633X19867189	https://journals-sagepub-com.tudelft.idm.oclc.org/doi/10.1177/1357633X19867189?url_ver=Z39.88-2003&rfr_id=ori:rid:crossref.org&rfr_dat=cr_pub%20%200pubmed	O’Keefe M., White K., Jennings J.C.	Asynchronous telepsychiatry: A systematic review	Introduction: Healthcare providers and systems increasingly utilize telehealth modalities to address barriers and challenges for healthcare delivery. Specialties, such as psychiatry, are testing asynchronous methods for telehealth delivery. The National Quality Forum (NQF) developed a framework with which to assess the quality of telemedicine according to measures and measure concepts within four…	asynchronous; quality; systematic review; telemedicine; Telepsychiatry	Journal of Telemedicine and Telecare	0	0	1	0
36	Elsahar, Y., Hu, S., Bouazza-Marouf, K., Kerr, D., & Mansor, A. (2019). Augmentative and Alternative Communication (AAC) Advances: A Review of Configurations for Individuals with a Speech Disability. Sensors (Basel, Switzerland), 19(8), 1911. https://doi-org.tudelft.idm.oclc.org/10.3390/s19081911	https://www-ncbi-nlm-nih-gov.tudelft.idm.oclc.org/pmc/articles/PMC6515262/	Elsahar Y., Hu S., Bouazza-Marouf K., Kerr D., Mansor A.	Augmentative and alternative communication (AAC) advances: A review of configurations for individuals with a speech disability	High-tech augmentative and alternative communication (AAC) methods are on a constant rise; however, the interaction between the user and the assistive technology is still challenged for an optimal user experience centered around the desired activity. This review presents a range of signal sensing and acquisition methods utilized in conjunction with the existing high-tech AAC platforms for individ…	Assistive technologies; Augmentative and alternative communication; Machine learning; Mobile health; Sensing modalities; Signal processing; Speech disability; Voice communication	Sensors	0	1	0	0
37	Cox, A., Lucas, G., Marcu, A., Piano, M., Grosvenor, W., Mold, F., Maguire, R., & Ream, E. (2017). Cancer Survivors' Experience With Telehealth: A Systematic Review and Thematic Synthesis. Journal of medical Internet research, 19(1), e11. https://doi-org.tudelft.idm.oclc.org/10.2196/jmir.6575	https://www-ncbi-nlm-nih-gov.tudelft.idm.oclc.org/pmc/articles/PMC5259589/	Cox A., Lucas G., Marcu A., Piano M., Grosvenor W., Mold F., Maguire R., Ream E.	Cancer survivors' experience with telehealth: A systematic review and thematic synthesis	Background: Net survival rates of cancer are increasing worldwide, placing a strain on health service provision. There is a drive to transfer the care of cancer survivors-individuals living with and beyond cancer-to the community and encourage them to play an active role in their own care. Telehealth, the use of technology in remote exchange of data and communication between patients and health c…	Neoplasms; Patient preference; Patient satisfaction; Survival; Systematic review; Telemedicine	Journal of Medical Internet Research	0	0	1	0
38	Ames, H. M., Glenton, C., Lewin, S., Tamrat, T., Akama, E., & Leon, N. (2019). Clients' perceptions and experiences of targeted digital communication accessible via mobile devices for reproductive, maternal, newborn, child, and adolescent health: a qualitative evidence synthesis. The Cochrane database of systematic reviews, 10(10), CD013447. Advance online publication. https://doi-org.tudelft.idm…		Ames H.M.R., Glenton C., Lewin S., Tamrat T., Akama E., Leon N.	Clients’ perceptions and experiences of targeted digital communication accessible via mobile devices for reproductive, maternal, newborn, child, and adolescent health: A qualitative evidence synthesis	Background Governments and health systems are increasingly using mobile devices to communicate with patients and the public. Targeted digital client communication is when the health system transmits information to particular individuals or groups of people, based on their health or demographic status. Common types of targeted client communication are text messages that remind people to go to appo…		The Cochrane database of systematic reviews	0	0	1	0
39	Søgaard Neilsen, A., & Wilson, R. L. (2019). Combining e-mental health intervention development with human computer interaction (HCI) design to enhance technology-facilitated recovery for people with depression and/or anxiety conditions: An integrative literature review. International journal of mental health nursing, 28(1), 22–39. https://doi-org.tudelft.idm.oclc.org/10.1111/inm.12527	https://pubmed-ncbi-nlm-nih-gov.tudelft.idm.oclc.org/30133096/	Søgaard Neilsen A., Wilson R.L.	Combining e-mental health intervention development with human computer interaction (HCI) design to enhance technology-facilitated recovery for people with depression and/or anxiety conditions: An integrative literature review	Computer scientists contend that understanding human computer interaction (HCI) is an important factor in developing successful computer user experiences. Mental health professionals across a range of disciplines are increasingly developing and implementing Internet-based treatments for people with a variety of mental health conditions. Many therapeutic and economic benefits are associated with t…	anxiety; depression; digital interventions; e-mental health; patient safety	International Journal of Mental Health Nursing	1	0	1	1
40	Field, R. R., & Wall, M. H. (2013). Delirium: past, present, and future. Seminars in cardiothoracic and vascular anesthesia, 17(3), 170–179. https://doi-org.tudelft.idm.oclc.org/10.1177/1089253213476957	https://journals-sagepub-com.tudelft.idm.oclc.org/doi/10.1177/1089253213476957?url_ver=Z39.88-2003&rfr_id=ori:rid:crossref.org&rfr_dat=cr_pub%20%200pubmed	Field R.R., Wall M.H.	Delirium: Past, present, and future	Delirium was described by Hippocrates over 2500 years ago and it remains an important clinical problem today. Work continues to improve definition, prevention, diagnosis, and treatment, but relatively young science remains. Delirium affects 12 500 000 patients and costs $152 000 000 000 every year. Up to 80% of mechanically ventilated patients experience delirium, which exists as a spectrum of ac…	current; delirium; management; review; treatment	Seminars in Cardiothoracic and Vascular Anesthesia	0	1	0	0
41	Hoffman, A. S., Volk, R. J., Saarimaki, A., Stirling, C., Li, L. C., Härter, M., Kamath, G. R., & Llewellyn-Thomas, H. (2013). Delivering patient decision aids on the Internet: definitions, theories, current evidence, and emerging research areas. BMC medical informatics and decision making, 13 Suppl 2(Suppl 2), S13. https://doi-org.tudelft.idm.oclc.org/10.1186/1472-6947-13-S2-S13	https://www-ncbi-nlm-nih-gov.tudelft.idm.oclc.org/pmc/articles/PMC4043476/	Hoffman A.S., Volk R.J., Saarimaki A., Stirling C., Li L.C., Härter M., Kamath G.R., Llewellyn-Thomas H.	Delivering patient decision aids on the Internet: Definitions, theories, current evidence, and emerging research areas	Background: In 2005, the International Patient Decision Aids Standards Collaboration identified twelve quality dimensions to guide assessment of patient decision aids. One dimension - the delivery of patient decision aids on the Internet - is relevant when the Internet is used to provide some or all components of a patient decision aid. Building on the original background chapter, this paper prov…		MC medical informatics and decision making,	0	0	1	0
42	Beck, J. A., Jensen, J. A., Putzier, R. F., Stubert, L. A., Stuart, K. D., Mohammed, H., Kreofsky, B. L., Boles, K. W., Colby, C. E., & Fang, J. L. (2018). Developing a Newborn Resuscitation Telemedicine Program: A Comparison of Two Technologies. Telemedicine journal and e-health : the official journal of the American Telemedicine Association, 24(7), 481–488. https://doi-org.tudelft.idm.oclc.org/…	https://www-ncbi-nlm-nih-gov.tudelft.idm.oclc.org/pmc/articles/PMC6065527/	Beck J.A., Jensen J.A., Putzier R.F., Stubert L.A., Stuart K.D., Mohammed H., Kreofsky B.L., Boles K.W., Colby C.E., Fang J.L.	Developing a Newborn Resuscitation Telemedicine Program: A Comparison of Two Technologies	Background: Early work has demonstrated the feasibility and acceptance of newborn resuscitation telemedicine programs (NRTPs). The technology requirements for providing this type of emergency telemedicine service are unclear. Introduction: We hypothesized that during NRTP consults, a wired telemedicine cart would provide a more reliable and higher-quality user experience than a consumer-grade wir…	pediatrics; technology; telemedicine	Telemedicine journal and e-health : the official journal of the American Telemedicine Association	0	1	0	0
43	Michie, S., Yardley, L., West, R., Patrick, K., & Greaves, F. (2017). Developing and Evaluating Digital Interventions to Promote Behavior Change in Health and Health Care: Recommendations Resulting From an International Workshop. Journal of medical Internet research, 19(6), e232. https://doi-org.tudelft.idm.oclc.org/10.2196/jmir.7126	https://www-ncbi-nlm-nih-gov.tudelft.idm.oclc.org/pmc/articles/PMC5509948/	Michie S., Yardley L., West R., Patrick K., Greaves F.	Developing and evaluating digital interventions to promote behavior change in health and health care: Recommendations resulting from an international workshop	Devices and programs using digital technology to foster or support behavior change (digital interventions) are increasingly ubiquitous, being adopted for use in patient diagnosis and treatment, self-management of chronic diseases, and in primary prevention. They have been heralded as potentially revolutionizing the ways in which individuals can monitor and improve their health behaviors and healt…	Behavioral medicine; eHealth; Health behavior; mHealth; Mobile applications; Psychological theory	Journal of Medical Internet Research	0	1	0	0
44	Morrison, D., Wyke, S., Agur, K., Cameron, E. J., Docking, R. I., Mackenzie, A. M., McConnachie, A., Raghuvir, V., Thomson, N. C., & Mair, F. S. (2014). Digital asthma self-management interventions: a systematic review. Journal of medical Internet research, 16(2), e51. https://doi-org.tudelft.idm.oclc.org/10.2196/jmir.2814	https://www-ncbi-nlm-nih-gov.tudelft.idm.oclc.org/pmc/articles/PMC3958674/	Morrison D., Wyke S., Agur K., Cameron E.J., Docking R.I., MacKenzie A.M., McConnachie A., Raghuvir V., Thomson N.C., Mair F.S.	Digital asthma self-management interventions: A systematic review	Background: Many people with asthma tolerate symptoms and lifestyle limitations unnecessarily by not utilizing proven therapies. Better support for self-management is known to improve asthma control, and increasingly the Internet and other digital media are being used to deliver that support. Objective: Our goal was to summarize current knowledge, evidenced through existing systematic reviews, of…	Asthma; EHealth; INTERNET; Patient education; Self-management; Systematic review	Journal of Medical Internet Research	0	0	1	0
45	Brigden, A., Anderson, E., Linney, C., Morris, R., Parslow, R., Serafimova, T., Smith, L., Briggs, E., Loades, M., & Crawley, E. (2020). Digital Behavior Change Interventions for Younger Children With Chronic Health Conditions: Systematic Review. Journal of medical Internet research, 22(7), e16924. https://doi-org.tudelft.idm.oclc.org/10.2196/16924	https://www-ncbi-nlm-nih-gov.tudelft.idm.oclc.org/pmc/articles/PMC7428934/	Brigden A., Anderson E., Linney C., Morris R., Parslow R., Serafimova T., Smith L., Briggs E., Loades M., Crawley E.	Digital behavior change interventions for younger children with chronic health conditions: Systematic review	Background: The prevalence of chronic health conditions in childhood is increasing, and behavioral interventions can support the management of these conditions. Compared with face-to-face treatment, the use of digital interventions may be more cost-effective, appealing, and accessible, but there has been inadequate attention to their use with younger populations (children aged 5-12 years). Object…	Behavior; Chronic illness; Digital health; EHealth; Electronic health; MHealth; Mobile health; Mobile phone; Pediatrics; Systematic review	Journal of Medical Internet Research	0	0	1	0
46	Bashi, N., Fatehi, F., Mosadeghi-Nik, M., Askari, M. S., & Karunanithi, M. (2020). Digital health interventions for chronic diseases: a scoping review of evaluation frameworks. BMJ health & care informatics, 27(1), e100066. https://doi-org.tudelft.idm.oclc.org/10.1136/bmjhci-2019-100066		Bashi N., Fatehi F., Mosadeghi-Nik M., Askari M.S., Karunanithi M.	Digital health interventions for chronic diseases: A scoping review of evaluation frameworks	Background Monitoring and evaluations of digital health (DH) solutions for the management of chronic diseases are quite heterogeneous and evidences around evaluating frameworks are inconsistent. An evidenced-based framework is needed to inform the evaluation process and rationale of such interventions. We aimed to explore the nature, extent and components of existing DH frameworks for chronic dis…	BMJ Health Informatics; health care; medical informatics	BMJ health & care informatics	0	0	1	0
47	Shinbane, J. S., & Saxon, L. A. (2016). Digital monitoring and care: Virtual medicine. Trends in cardiovascular medicine, 26(8), 722–730. https://doi-org.tudelft.idm.oclc.org/10.1016/j.tcm.2016.05.007	https://www-sciencedirect-com.tudelft.idm.oclc.org/science/article/pii/S1050173816300512?via%3Dihub	Shinbane J.S., Saxon L.A.	Digital monitoring and care: Virtual medicine	Remote digital health monitoring technologies can be synergistically organized to create a virtual medical system providing more continuous care centered on the patient rather than the bricks and mortar medical complex. Utilization of the digitalized patient health monitoring can facilitate diagnosis, treatment plans, physician–patient interaction, and accelerate the progress of medical research,…	Body computing; Computer modeling; Computer simulation; Digital; Home monitoring; Remote monitoring; Three-dimensional printing; Virtual; Wireless	Trends in Cardiovascular Medicine	0	1	0	0
48	Minichiello, V., Rahman, S., Dune, T., Scott, J., & Dowsett, G. (2013). E-health: potential benefits and challenges in providing and accessing sexual health services. BMC public health, 13, 790. https://doi-org.tudelft.idm.oclc.org/10.1186/1471-2458-13-790	https://pubmed-ncbi-nlm-nih-gov.tudelft.idm.oclc.org/23987137/	Minichiello V., Rahman S., Dune T., Scott J., Dowsett G.	E-health: Potential benefits and challenges in providing and accessing sexual health services	Background: E-health has become a burgeoning field in which health professionals and health consumers create and seek information. E-health refers to internet-based health care and information delivery and seeks to improve health service locally, regionally and worldwide. E-sexual health presents new opportunities to provide online sexual health services irrespective of gender, age, sexual orient…	Access to services; E-health; Health service; Internet; Sexual health	BMC Public Health	1	1	0	0
49	Barello, S., Triberti, S., Graffigna, G., Libreri, C., Serino, S., Hibbard, J., & Riva, G. (2016). eHealth for Patient Engagement: A Systematic Review. Frontiers in psychology, 6, 2013. https://doi-org.tudelft.idm.oclc.org/10.3389/fpsyg.2015.02013	https://pubmed-ncbi-nlm-nih-gov.tudelft.idm.oclc.org/26779108/	Barello S., Triberti S., Graffigna G., Libreri C., Serino S., Hibbard J., Riva G.	eHealth for patient engagement: A Systematic Review	eHealth interventions are recognized to have a tremendous potential to promote patient engagement. To date, the majority of studies examine the efficacy of eHealth in enhancing clinical outcomes without focusing on patient engagement in its specificity. This paper aimed at reviewing findings from the literature about the use of eHealth in engaging patients in their own care process. We undertook …	eHealth; Patient activation; Patient engagement; Patient experience; Systematic review	Frontiers in Psychology	1	0	1	0
50	Liddy, C., Drosinis, P., & Keely, E. (2016). Electronic consultation systems: worldwide prevalence and their impact on patient care-a systematic review. Family practice, 33(3), 274–285. https://doi-org.tudelft.idm.oclc.org/10.1093/fampra/cmw024	https://academic-oup-com.tudelft.idm.oclc.org/fampra/article/33/3/274/1749814	Liddy C., Drosinis P., Keely E.	Electronic consultation systems: Worldwide prevalence and their impact on patient care-a systematic review	Background: Many health organizations are exploring the potential of electronic consultation (eConsult) services to address excessive wait times for specialist care. Objective: To understand the effectiveness, population impact and costs associated with implementation of eConsult services. Methods: We conducted a systematic review using a narrative synthesis approach. We searched Medline and Emba…	Access to care; EConsult; Electronic consultation; Primary care; Referral; Wait times	Family practice	0	0	1	0
51	Rea, C. J., Samuels, R. C., Shah, S., Rosen, M., & Toomey, S. L. (2020). Electronic Consultation: Latest Evidence Regarding the Impact on Referral Patterns, Patient Experience, Cost, and Quality. Academic pediatrics, 20(7), 891–892. https://doi-org.tudelft.idm.oclc.org/10.1016/j.acap.2020.06.006		Rea C.J., Samuels R.C., Shah S., Rosen M., Toomey S.L.	Electronic Consultation: Latest Evidence Regarding the Impact on Referral Patterns, Patient Experience, Cost, and Quality	Many health care organizations are adopting electronic consultation systems to improve access and control costs without compromising quality. Adult patients have generally responded favorably to electronic consultation systems. However, studies show mixed results regarding their effect on referral patterns, and large controlled studies examining the impact on cost and quality are lacking, particu…	pediatrics; primary health care; referral and consultation; remote consultation; telemedicine	Academic Pediatrics	0	1	0	0
52	Slater, H., Campbell, J. M., Stinson, J. N., Burley, M. M., & Briggs, A. M. (2017). End User and Implementer Experiences of mHealth Technologies for Noncommunicable Chronic Disease Management in Young Adults: Systematic Review. Journal of medical Internet research, 19(12), e406. https://doi-org.tudelft.idm.oclc.org/10.2196/jmir.8888	https://www-ncbi-nlm-nih-gov.tudelft.idm.oclc.org/pmc/articles/PMC5743925/	Slater H., Campbell J.M., Stinson J.N., Burley M.M., Briggs A.M.	End User and implementer experiences of mhealth technologies for noncommunicable chronic disease management in young adults: Systematic review	Background: Chronic noncommunicable diseases (NCDs) such as asthma, diabetes, cancer, and persistent musculoskeletal pain impose an escalating and unsustainable burden on young people, their families, and society. Exploring how mobile health (mHealth) technologies can support management for young people with NCDs is imperative. Objective: The aim of this study was to identify, appraise, and synth…	Chronic Disease; Health policy; Health Services Research; Musculoskeletal Pain; Noncommunicable Disease; Telemedicine	Journal of Medical Internet Research	0	0	1	0
53	Modi, P. K., Portney, D., Hollenbeck, B. K., & Ellimoottil, C. (2018). Engaging telehealth to drive value-based urology. Current opinion in urology, 28(4), 342–347. https://doi-org.tudelft.idm.oclc.org/10.1097/MOU.0000000000000508	https://journals.lww.com/co-urology/Fulltext/2018/07000/Engaging_telehealth_to_drive_value_based_urology.4.aspx	Modi P.K., Portney D., Hollenbeck B.K., Ellimoottil C.	Engaging telehealth to drive value-based urology	Purpose of review Telehealth, or the remote delivery of healthcare services using telecommunications technology, has the potential to revolutionize the delivery of healthcare and contribute to ongoing efforts to provide high-value care. Recent findings We discuss several categories of telehealth that have been applied to healthcare. Several of these approaches, in particular video visits and tele…	remote monitoring; teleconsultation; telehealth; telemedicine; urology; video visits	Current Opinion in Urology	0	1	0	0
54	Bruce, C., Harrison, P., Giammattei, C., Desai, S. N., Sol, J. R., Jones, S., & Schwartz, R. (2020). Evaluating Patient-Centered Mobile Health Technologies: Definitions, Methodologies, and Outcomes. JMIR mHealth and uHealth, 8(11), e17577. https://doi-org.tudelft.idm.oclc.org/10.2196/17577	https://www-ncbi-nlm-nih-gov.tudelft.idm.oclc.org/pmc/articles/PMC7688390/	Bruce C., Harrison P., Giammattei C., Desai S.-N., Sol J.R., Jones S., Schwartz R.	Evaluating patient-centered mobile health technologies: Definitions, methodologies, and outcomes	Several recently published studies and consensus statements have demonstrated that there is only modest (and in many cases, low-quality) evidence that mobile health (mHealth) can improve patient clinical outcomes such as the length of stay or reduction of readmissions. There is also uncertainty as to whether mHealth can improve patient-centered outcomes such as patient engagement or patient satis…	Digital interventions; Digital technology; Effectiveness; Health care; Information technologies; Innovation; Length of stay; Outcomes; Patient activation; Patient adherence; Patient centeredness; Patient engagement; Patient experience; Patient-centered care; Patient-facing technologies; Quality; Quality improvement; Readmissions	JMIR mHealth and uHealth	0	0	1	0
55	Kilbourn, K. M., Costenaro, A., Madore, S., Deroche, K., Anderson, D., Keech, T., & Kutner, J. S. (2011). Feasibility of a telephone-based counseling program for informal caregivers of hospice patients. Journal of palliative medicine, 14(11), 1200–1205. https://doi-org.tudelft.idm.oclc.org/10.1089/jpm.2011.0186		Kilbourn K.M., Costenaro A., Madore S., Deroche K., Anderson D., Keech T., Kutner J.S.	Feasibility of a telephone-based counseling program for informal caregivers of hospice patients	Objectives: Informal caregivers of hospice patients experience multiple stressors that can negatively impact physical, psychological, and emotional health. The Caregiver Life Line (CaLL) study was a one-group, intervention-only feasibility study of a telephone cognitive-behavioral stress-management intervention consisting of 10 to 12 weekly telephone counseling calls designed specifically for inf…		Journal of palliative medicine	0	1	0	0
56	Rising, K. L., Ward, M. M., Goldwater, J. C., Bhagianadh, D., & Hollander, J. E. (2018). Framework to Advance Oncology-Related Telehealth. JCO clinical cancer informatics, 2, 1–11. https://doi-org.tudelft.idm.oclc.org/10.1200/CCI.17.00156		Rising K.L., Ward M.M., Goldwater J.C., Bhagianadh D., Hollander J.E.	Framework to advance oncology-related telehealth	Purpose As telehealth is increasingly used across the clinical care spectrum to provide patientcentered care, it is important to have robust measures to assess its impact on patient outcomes and care processes. The National Quality Forum (NQF) developed a Telehealth Framework to organize measures and inform target areas for measure development that includes the following four domains: access to c…		JCO Clinical Cancer Informatics	0	0	1	0
57	Petersilge C. A. (2019). Fundamentals of Enterprise Photodocumentation: Connecting the Clinical and Technical-a Review of Key Concepts. Journal of digital imaging, 32(6), 1052–1061. https://doi-org.tudelft.idm.oclc.org/10.1007/s10278-019-00212-4	https://www-ncbi-nlm-nih-gov.tudelft.idm.oclc.org/pmc/articles/PMC6841903/	Petersilge C.A.	Fundamentals of Enterprise Photodocumentation: Connecting the Clinical and Technical—a Review of Key Concepts	Photodocumentation is an invaluable tool in many specialties, including dermatology, facial plastic and reconstructive surgery, and wound management. As digital cameras and camera-enabled smartphones have become omnipresent in our society, they have brought photodocumentation to all corners of healthcare organizations including the emergency department as well as family medicine and pediatrics. S…	Clinical photography; Digital imaging; Enterprise imaging; Photodocumentation; Visible light	Journal of digital imaging	0	1	0	0
58	Ziebland, S., & Wyke, S. (2012). Health and illness in a connected world: how might sharing experiences on the internet affect people's health?. The Milbank quarterly, 90(2), 219–249. https://doi-org.tudelft.idm.oclc.org/10.1111/j.1468-0009.2012.00662.x	https://pubmed-ncbi-nlm-nih-gov.tudelft.idm.oclc.org/22709387/	Ziebland S., Wyke S.	Health and illness in a connected world: How might sharing experiences on the internet affect people's health?	Context: The use of the Internet for peer-to-peer connection has been one of its most dramatic and transformational features. Yet this is a new field with no agreement on a theoretical and methodological basis. The scientific base underpinning this activity needs strengthening, especially given the explosion of web resources that feature experiences posted by patients themselves. This review info…	E-health; Patients' experiences; Review; Theory	The Milbank Quarterly	1	0	1	1
59	Koong, K. S., Flores, J., Sun, J., & Liu, L. C. (2011). Health information technology performance measures: a lifecycle analysis. International Journal of Services and Standards, 7(3-4), 181-196.	https://www.inderscienceonline.com/doi/abs/10.1504/IJSS.2011.045048	Koong K.S., Flores J., Sun J., Liu L.C.	Health information technology performance measures: A lifecycle analysis	Health information technology can better support healthcare in the USA, optimising data flows. This study examines the performance measures issued by the National Quality Forum and analyses the relationship between different types of measures and their status in the endorsement lifecycle. This understanding may be useful for the automation of performance measurement, improving standards, the qual…	Health information technology performance measures; Healthcare services; HIT measures; HIT standards	International Journal of Services and Standards	0	1	0	0
60	Lim, S., Tan, A., Madden, S., & Hill, B. (2019). Health Professionals' and Postpartum Women's Perspectives on Digital Health Interventions for Lifestyle Management in the Postpartum Period: A Systematic Review of Qualitative Studies. Frontiers in endocrinology, 10, 767. https://doi-org.tudelft.idm.oclc.org/10.3389/fendo.2019.00767	https://pubmed-ncbi-nlm-nih-gov.tudelft.idm.oclc.org/31787932/	Lim S., Tan A., Madden S., Hill B.	Health Professionals' and Postpartum Women's Perspectives on Digital Health Interventions for Lifestyle Management in the Postpartum Period: A Systematic Review of Qualitative Studies	Objective: To explore postpartum women and health professionals' perspectives of digital health interventions (DHIs) for lifestyle management in postpartum women. Design: A systematic review and thematic synthesis of peer-reviewed qualitative studies. Relevant databases were searched from 1990 to 2019. Study quality was appraised using the Critical Appraisal Skills Programme (CASP) Qualitative Ch…	digital health interventions; eHealth; lifestyle management; postpartum women; qualitative; systematic review; weight	Frontiers in Psychology	1	0	1	0
61	Heikkilä, A., & Maijala, V. (2016). Heart failure patients' experiences of mobile phone-based telemonitoring in self-care: a qualitative systematic review protocol. JBI database of systematic reviews and implementation reports, 14(5), 68–74. https://doi-org.tudelft.idm.oclc.org/10.11124/JBISRIR-2016-001623	https://journals.lww.com/jbisrir/Fulltext/2016/05000/Heart_failure_patients__experiences_of_mobile.9.aspx	Heikkilä A., Maijala V.	Heart failure patients' experiences of mobile phone-based telemonitoring in self-care: a qualitative systematic review protocol	REVIEW QUESTION/OBJECTIVE: The objective of this systematic review is to explore heart failure patients' experiences of mobile-phone based telemonitoring in self-care.		JBI Evidence Synthesis	0	0	1	0
62	Wani, T. A., Mendoza, A., & Gray, K. (2020). Hospital Bring-Your-Own-Device Security Challenges and Solutions: Systematic Review of Gray Literature. JMIR mHealth and uHealth, 8(6), e18175. https://doi-org.tudelft.idm.oclc.org/10.2196/18175	https://www-ncbi-nlm-nih-gov.tudelft.idm.oclc.org/pmc/articles/PMC7333072/	Wani T.A., Mendoza A., Gray K.	Hospital Bring-your-own-device security challenges and solutions: Systematic review of gray literature	Background: As familiarity with and convenience of using personal devices in hospitals help improve the productivity, efficiency, and workflow of hospital staff, the health care bring-your-own-device (BYOD) market is growing consistently. However, security concerns owing to the lack of control over the personal mobile devices of staff, which may contain sensitive data such as personal health info…	Bring-your-own-device; BYOD; Computer security; Confidentiality; Health care facilities; Mhealth; Mobile phone	JMIR mHealth and uHealth	0	0	1	0
63	Cheung, K. L., Durusu, D., Sui, X., & de Vries, H. (2019). How recommender systems could support and enhance computer-tailored digital health programs: A scoping review. Digital health, 5, 2055207618824727. https://doi-org.tudelft.idm.oclc.org/10.1177/2055207618824727	https://www-ncbi-nlm-nih-gov.tudelft.idm.oclc.org/pmc/articles/PMC6379797/	Cheung K.L., Durusu D., Sui X., de Vries H.	How recommender systems could support and enhance computer-tailored digital health programs: A scoping review	Objective: Tailored digital health programs can promote positive health-related lifestyle changes and have been shown to be (cost) effective in trials. However, such programs are used suboptimally. New approaches are needed to optimise the use of these programs. This paper illustrates the potential of recommender systems to support and enhance computer-tailored digital health interventions. The a…	Adoption; computer tailoring; digital health; eHealth; hybrid; recommender system; usage; user experience	Digital health	0	0	1	0
64	Harte, R. P., Glynn, L. G., Broderick, B. J., Rodriguez-Molinero, A., Baker, P. M., McGuiness, B., O'Sullivan, L., Diaz, M., Quinlan, L. R., & ÓLaighin, G. (2014). Human centred design considerations for connected health devices for the older adult. Journal of personalized medicine, 4(2), 245–281. https://doi-org.tudelft.idm.oclc.org/10.3390/jpm4020245	https://www-ncbi-nlm-nih-gov.tudelft.idm.oclc.org/pmc/articles/PMC4263975/	Harte R.P., Glynn L.G., Broderick B.J., Rodriguez-Molinero A., Baker P.M.A., McGuiness B., O'Sullivan L., Diaz M., Quinlan L.R., ÓLaighin G.	Human centred design considerations for connected health devices for the older adult	Connected health devices are generally designed for unsupervised use, by non-healthcare professionals, facilitating independent control of the individuals own healthcare. Older adults are major users of such devices and are a population significantly increasing in size. This group presents challenges due to the wide spectrum of capabilities and attitudes towards technology. The fit between capabi…	Ageing adult; eHealth; Elderly; Human computer interaction; Human factors; Human-centred design; Medical devices; Usability; User acceptance; User experience	Journal of personalized medicine	0	1	0	0
65	Raber-Johnson, M. L., Gallwitz, W. E., Sullivan, E. J., & Storer, P. (2020). Innovation in Clinical Trial Design and Product Promotion: Evolving the Patient Perspective With Regulatory and Technological Advances. Therapeutic innovation & regulatory science, 54(3), 519–527. https://doi-org.tudelft.idm.oclc.org/10.1007/s43441-019-00083-5	https://pubmed-ncbi-nlm-nih-gov.tudelft.idm.oclc.org/33301144/	Raber-Johnson M.L., Gallwitz W.E., Sullivan E.J., Storer P.	Innovation in Clinical Trial Design and Product Promotion: Evolving the Patient Perspective With Regulatory and Technological Advances	Clinical trials are evolving to innovative designs and capabilities. Clinical outcomes from pivotal trials are the backbone of good marketing practices. Novel study designs included in product labels and the uptick of innovative technology foreshadow a crescendo of patient empowerment not only in clinical trials, but also in the real-world setting. The following review will initially explore the …	clinical development; commercialization; digital health; promotion; real world evidence (RWE)	Therapeutic Innovation & Regulatory Science	1	0	1	0
66	Loiselle, C. G., & Ahmed, S. (2017). Is Connected Health Contributing to a Healthier Population?. Journal of medical Internet research, 19(11), e386. https://doi-org.tudelft.idm.oclc.org/10.2196/jmir.8309	https://pubmed-ncbi-nlm-nih-gov.tudelft.idm.oclc.org/29127077/	Loiselle C.G., Ahmed S.	Is connected health contributing to a healthier population?	Connected health tools, including mobile phones, incorporate various functions that capture events, direct actions, and make informed decisions based on complex sources of data. Connected health, a term recently proposed by some academics and industry, refers to the development, testing, and integration of smart technology tools into health care. Through these means, connected health creates inte…	Connected health; EHealth; MHealth; Ubiquitous health; UHealth	Journal of Medical Internet Research	1	1	0	0
67	Vandekerckhove, P., Vandekerckhove, Y., Tavernier, R., De Jaegher, K., & de Mul, M. (2020). Leveraging User Experience to Improve Video Consultations in a Cardiology Practice During the COVID-19 Pandemic: Initial Insights. Journal of medical Internet research, 22(6), e19771. https://doi-org.tudelft.idm.oclc.org/10.2196/19771	https://www-ncbi-nlm-nih-gov.tudelft.idm.oclc.org/pmc/articles/PMC7318925/	Vandekerckhove P., Vandekerckhove Y., Tavernier R., de Jaegher K., de Mul M.	Leveraging user experience to improve video consultations in a cardiology practice during the COVID-19 pandemic: Initial insights	During the coronavirus disease (COVID-19) pandemic, cardiologists have attempted to minimize risks to their patients by using telehealth to provide continuing care. Rapid implementation of video consultations in outpatient clinics for patients with heart disease can be challenging. We employed a design thinking tool called a customer journey to explore challenges and opportunities when using vide…	Cardiology; COVID-19; Design thinking; Patient; Telemedicine; User experience	Journal of Medical Internet Research	0	1	0	0
68	Weaver, E., & Szigethy, E. (2020). Managing Pain and Psychosocial Care in IBD: a Primer for the Practicing Gastroenterologist. Current gastroenterology reports, 22(4), 20. https://doi-org.tudelft.idm.oclc.org/10.1007/s11894-020-0757-7	https://link-springer-com.tudelft.idm.oclc.org/article/10.1007/s11894-020-0757-7	Weaver E., Szigethy E.	Managing Pain and Psychosocial Care in IBD: a Primer for the Practicing Gastroenterologist	Purpose of Review: This review focuses on the relationship between trauma and pain in inflammatory bowel disease (IBD), and offers effective treatment strategies. Recent Findings: Recent evidence points to bidirectional pathways between psychiatric disorders and IBD. The impact of trauma and development of post-traumatic stress symptoms on IBD disease course is beginning to be appreciated includi…	Antidepressants; Behavioral health; Inflammatory bowel disease; Integrated care; Pain; Trauma	Current Gastroenterology Reports	0	1	0	0
69	Youssef, A. T., Constantino, R., Chaudhary, Z. K., Lee, A., Wiljer, D., Mylopoulos, M., & Sockalingam, S. (2017). Mapping Evidence of Patients' Experiences in Integrated Care Settings: A Protocol for a Scoping Review. BMJ open, 7(12), e018311. https://doi-org.tudelft.idm.oclc.org/10.1136/bmjopen-2017-018311	https://pubmed-ncbi-nlm-nih-gov.tudelft.idm.oclc.org/29247100/	Youssef A., Chaudhary Z.K., Wiljer D., Mylopoulos M., Sockalingam S.	Mapping evidence of patient experiences in integrated care settings: Protocol for a scoping review	Objectives: Despite the established clinical and cost-effectiveness of integrated care (IC) models for patients with comorbid mental and physical illness, little is known about whether these models facilitate a better care experience from the patient's perspective. The authors conducted a scoping review of the literature to explore how IC influences patients' care experiences. Methods: MEDLINE, E…	Behavioural health in primary care; Collaborative care; Integrated care; Mental health; Patient experience; Patient-centered care	BMJ Open	1	1	0	0
70	Dimitrov D. V. (2016). Medical Internet of Things and Big Data in Healthcare. Healthcare informatics research, 22(3), 156–163. https://doi-org.tudelft.idm.oclc.org/10.4258/hir.2016.22.3.156	https://pubmed-ncbi-nlm-nih-gov.tudelft.idm.oclc.org/27525156/	Dimitrov D.V.	Medical internet of things and big data in healthcare	Objectives: A number of technologies can reduce overall costs for the prevention or management of chronic illnesses. These include devices that constantly monitor health indicators, devices that auto-administer therapies, or devices that track real-time health data when a patient self-administers a therapy. Because they have increased access to high-speed Internet and smartphones, many patients h…	Disease Management; Mobile Applications; Smartphone; Telemedicine; Wireless Technology	Healthcare Informatics Research	1	0	1	1
71	Ahmed, I., Ahmad, N. S., Ali, S., Ali, S., George, A., Saleem Danish, H., Uppal, E., Soo, J., Mobasheri, M. H., King, D., Cox, B., & Darzi, A. (2018). Medication Adherence Apps: Review and Content Analysis. JMIR mHealth and uHealth, 6(3), e62. https://doi-org.tudelft.idm.oclc.org/10.2196/mhealth.6432	https://www-ncbi-nlm-nih-gov.tudelft.idm.oclc.org/pmc/articles/PMC5878368/	Ahmed I., Ahmad N.S., Ali S., Ali S., George A., Danish H.S., Uppal E., Soo J., Mobasheri M.H., King D., Cox B., Darzi A.	Medication adherence apps: Review and content analysis	Background: Medication adherence is an expensive and damaging problem for patients and health care providers. Patients adhere to only 50% of drugs prescribed for chronic diseases in developed nations. Digital health has paved the way for innovative smartphone solutions to tackle this challenge. However, despite numerous apps available claiming to improve adherence, a thorough review of adherence …	Medication adherence; Mobile apps; Patient compliance; Reminder systems; Smartphone; Telemedicine; Treatment outcome	JMIR mHealth and uHealth	0	1	0	0
72	Rincon, E., Monteiro-Guerra, F., Rivera-Romero, O., Dorronzoro-Zubiete, E., Sanchez-Bocanegra, C. L., & Gabarron, E. (2017). Mobile Phone Apps for Quality of Life and Well-Being Assessment in Breast and Prostate Cancer Patients: Systematic Review. JMIR mHealth and uHealth, 5(12), e187. https://doi-org.tudelft.idm.oclc.org/10.2196/mhealth.8741	https://pubmed-ncbi-nlm-nih-gov.tudelft.idm.oclc.org/29203459/	Rincon E., Monteiro-Guerra F., Rivera-Romero O., Dorronzoro-Zubiete E., Sanchez-Bocanegra C.L., Gabarron E.	Mobile phone apps for quality of life and well-being assessment in breast and prostate cancer patients: Systematic review	Background: Mobile phone health apps are increasingly gaining attention in oncological care as potential tools for supporting cancer patients. Although the number of publications and health apps focusing on cancer is increasing, there are still few specifically designed for the most prevalent cancers diagnosed: breast and prostate cancers. There is a need to review the effect of these apps on bre…	App; Cancer; MHealth; Mobile phone; Quality of life; Well-being	JMIR mHealth and uHealth	1	0	1	0
73	Park, J., Li, J., Howren, A., Tsao, N. W., & De Vera, M. (2019). Mobile Phone Apps Targeting Medication Adherence: Quality Assessment and Content Analysis of User Reviews. JMIR mHealth and uHealth, 7(1), e11919. https://doi-org.tudelft.idm.oclc.org/10.2196/11919	https://pubmed-ncbi-nlm-nih-gov.tudelft.idm.oclc.org/30702435/	Park J.Y.E., Li J., Howren A., Tsao N.W., de Vera M.	Mobile phone apps targeting medication adherence: Quality assessment and content analysis of user reviews	Background: With the accessibility and widespread use of mobile phones, mobile phone apps targeting medication adherence may be useful tools to help patients take medications as prescribed. Objective: Our objectives were to (1) characterize and assess mobile phone medication adherence apps guided by a conceptual framework on the focus of adherence interventions and (2) conduct a content analysis …	Medication adherence; MHealth; Mobile apps	JMIR mHealth and uHealth	1	1	0	0
74	Ingemann, C., Hansen, N. F., Hansen, N. L., Jensen, K., Larsen, C., & Chatwood, S. (2020). Patient experience studies in the circumpolar region: a scoping review. BMJ open, 10(10), e042973. https://doi-org.tudelft.idm.oclc.org/10.1136/bmjopen-2020-042973	https://www-ncbi-nlm-nih-gov.tudelft.idm.oclc.org/pmc/articles/PMC7537463/	Ingemann C., Hansen N.F., Hansen N.L., Jensen K., Larsen C.V.L., Chatwood S.	Patient experience studies in the circumpolar region: A scoping review	Objectives Patient experiences with health systems constitute a crucial pillar of quality care. Across the Arctic, patients' interactions with the healthcare system are influenced by challenges of access, historical inequities and social determinants. This scoping review sought to describe the range and nature of peer-reviewed literature on patient experience studies conducted within the circumpo…	primary care; public health; qualitative research; quality in health care	BMJ Open	0	0	1	0
75	Leonardsen, A. L., Hardeland, C., Helgesen, A. K., & Grøndahl, V. A. (2020). Patient experiences with technology enabled care across healthcare settings- a systematic review. BMC health services research, 20(1), 779. https://doi-org.tudelft.idm.oclc.org/10.1186/s12913-020-05633-4	https://www-ncbi-nlm-nih-gov.tudelft.idm.oclc.org/pmc/articles/PMC7446109/	Leonardsen A.-C.L., Hardeland C., Helgesen A.K., Grøndahl V.A.	Patient experiences with technology enabled care across healthcare settings- a systematic review	Background: Healthcare services are facing extensive challenges due to the increased proportion of elderly persons and persons with chronic disease. Technology enabled care (TEC) is a collective term for telecare, telehealth, telemedicine, mobile (m)-, digital- and electronic (e) health services. TEC is increasingly seen as a solution to many of the challenges facing the health sector. Patient pe…	Digital health; Digitalization; E-health; Patient experiences; Technology enabled care; Telehealth; Telemedicine	BMC health services research	0	0	1	0
76	van Riel, P., Zuidema, R. M., Vogel, C., & Rongen-van Dartel, S. (2019). Patient Self-Management and Tracking: A European Experience. Rheumatic diseases clinics of North America, 45(2), 187–195. https://doi-org.tudelft.idm.oclc.org/10.1016/j.rdc.2019.01.008	https://www-sciencedirect-com.tudelft.idm.oclc.org/science/article/pii/S0889857X19300080?via%3Dihub	van Riel P.L.C.M., Zuidema R.M., Vogel C., Rongen-van Dartel S.A.A.	Patient Self-Management and Tracking: A European Experience	The shift from a paternalistic model of health care to a doctor-patient relationship in which the doctor and patient make shared decisions, requires an actively involved patient who takes responsibilities. This is why self-management by the patient with a chronic disease plays more of an important role in patient care nowadays; however, the degree of self-management varies per patient. To help st…	Digital tool; Education; Inflammatory rheumatic diseases; Patients’ experiences; Personalized health care; PROMs; Self-management	Rheumatic Disease Clinics of North America	0	1	0	0
77	Eccles, A., Hopper, M., Turk, A., & Atherton, H. (2019). Patient use of an online triage platform: a mixed-methods retrospective exploration in UK primary care. The British journal of general practice : the journal of the Royal College of General Practitioners, 69(682), e336–e344. https://doi-org.tudelft.idm.oclc.org/10.3399/bjgp19X702197		Eccles A., Hopper M., Turk A., Atherton H.	Patient use of an online triage platform: A mixed-methods retrospective exploration in UK primary care	Background: Recent years have seen the introduction of online triage allowing patients to describe their problem via an online form. Subsequently, a GP telephones the patient, conducting a telephone consultation or arranging a face-to-face consultation. Aim: This study aimed to explore patterns-of-use and patients' experiences of using an online triage system. Design and setting: This retrospecti…	Electronic mail; General practice; Primary health care; Remote consultation; Triage; Workload	The British journal of general practice : the journal of the Royal College of General Practitioners	0	1	0	0
78	Lee, M. P., Zullo, S. W., Sobanko, J. F., & Etzkorn, J. R. (2019). Patient-Centered Care in Dermatologic Surgery: Practical Strategies to Improve the Patient Experience and Visit Satisfaction. Dermatologic clinics, 37(3), 367–374. https://doi-org.tudelft.idm.oclc.org/10.1016/j.det.2019.03.006	https://www-sciencedirect-com.tudelft.idm.oclc.org/science/article/pii/S0733863519300257?via%3Dihub	Lee M.P., Zullo S.W., Sobanko J.F., Etzkorn J.R.	Patient-Centered Care in Dermatologic Surgery: Practical Strategies to Improve the Patient Experience and Visit Satisfaction	Patient-centered care in dermatologic surgery emphasizes addressing the preferences, values, and concerns of the surgical patient in an effort to improve the overall experience. Impediments affecting the delivery of Mohs micrographic surgical treatment of skin cancers are present throughout the perioperative period. Defining actionable strategies to improve outcomes can be challenging due to spar…	Best practices; Dermatologic surgery; Mohs; Patient experience; Patient satisfaction; Patient-centered care	Dermatologic Clinics	0	1	0	0
79	Steindal, S. A., Nes, A., Godskesen, T. E., Dihle, A., Lind, S., Winger, A., & Klarare, A. (2020). Patients' Experiences of Telehealth in Palliative Home Care: Scoping Review. Journal of medical Internet research, 22(5), e16218. https://doi-org.tudelft.idm.oclc.org/10.2196/16218	https://www-ncbi-nlm-nih-gov.tudelft.idm.oclc.org/pmc/articles/PMC7238080/	Steindal S.A., Nes A.A.G., Godskesen T.E., Dihle A., Lind S., Winger A., Klarare A.	Patients' experiences of telehealth in palliative home care: Scoping review	Background: Telehealth is increasingly being used in home care and could be one measure to support the needs of home-based patients receiving palliative care. However, no previous scoping review has mapped existing studies on the use of telehealth for patients in palliative home care. Objective: The aim of this study was to map and assess published studies on the use of telehealth for patients in…	Health care technology; Palliative care; Review; Telemedicine	Journal of Medical Internet Research	0	0	1	0
80	Harrison, R., Macfarlane, A., Murray, E., & Wallace, P. (2006). Patients' perceptions of joint teleconsultations: a qualitative evaluation. Health expectations : an international journal of public participation in health care and health policy, 9(1), 81–90. https://doi-org.tudelft.idm.oclc.org/10.1111/j.1369-7625.2006.00368.x	https://www-ncbi-nlm-nih-gov.tudelft.idm.oclc.org/pmc/articles/PMC5060326/	Harrison R., MacFarlane A., Murray E., Wallace P.	Patients' perceptions of joint teleconsultations: A qualitative evaluation	Objective: To determine patient perceptions of joint teleconsultations (JTC), with particular reference to reasons underlying, and factors contributing to, patient satisfaction and dissatisfaction with this mode of health delivery. Background: Telemedicine has been welcomed as one way of improving health-care delivery, by improving patient access to secondary care and specialist services hence wi…	Patient satisfaction; Qualitative research; Telemedicine	Health expectations : an international journal of public participation in health care and health policy	0	1	0	0
81	Rortvedt, D., & Jacobs, K. (2019). Perspectives on the use of a telehealth service-delivery model as a component of school-based occupational therapy practice: Designing a user-experience. Work (Reading, Mass.), 62(1), 125–131. https://doi-org.tudelft.idm.oclc.org/10.3233/WOR-182847	https://content-iospress-com.tudelft.idm.oclc.org/articles/work/wor182847	Rortvedt D., Jacobs K.	Perspectives on the use of a telehealth service-delivery model as a component of school-based occupational therapy practice: Designing a user-experience	Telehealth is an accepted service-delivery model in a variety of health professions, including occupational therapy. Telehealth holds potential for school-based occupational therapy evaluation, intervention, consultation, monitoring, and supervision. As the use of telehealth becomes prevalent, it will be important to describe the benefits and barriers to potential types of occupational therapy ev…	end-user acceptance; Pediatrics; telemedicine; telepractice; telerehabilitation	WORK: A Journal of Prevention, Assessment & Rehabilitation	0	1	0	0
82	Molina-Recio, G., Molina-Luque, R., Jiménez-García, A. M., Ventura-Puertos, P. E., Hernández-Reyes, A., & Romero-Saldaña, M. (2020). Proposal for the User-Centered Design Approach for Health Apps Based on Successful Experiences: Integrative Review. JMIR mHealth and uHealth, 8(4), e14376. https://doi-org.tudelft.idm.oclc.org/10.2196/14376	https://www-ncbi-nlm-nih-gov.tudelft.idm.oclc.org/pmc/articles/PMC7203616/	Molina-Recio G., Molina-Luque R., Jiménez-García A.M., Ventura-Puertos P.E., Hernández-Reyes A., Romero-Saldaña M.	Proposal for the user-centered design approach for health apps based on successful experiences: Integrative review	Background: Different strategies encompassed within mHealth have shown themselves to be effective for maintaining good health or controlling certain diseases. However, there is usually a very high rate of abandonment of health apps. Therefore, it would seem obvious that there is a need for involving the end users (whether they are health professionals, patients, or both) in the design process fro…	Discussion groups; Focus groups; Interdisciplinarity; MHealth; User-centered development	JMIR mHealth and uHealth	0	0	1	0
83	Palacholla, R. S., Fischer, N., Coleman, A., Agboola, S., Kirley, K., Felsted, J., Katz, C., Lloyd, S., & Jethwani, K. (2019). Provider- and Patient-Related Barriers to and Facilitators of Digital Health Technology Adoption for Hypertension Management: Scoping Review. JMIR cardio, 3(1), e11951. https://doi-org.tudelft.idm.oclc.org/10.2196/11951	https://www-ncbi-nlm-nih-gov.tudelft.idm.oclc.org/pmc/articles/PMC6834226/	Palacholla R.S., Fischer N., Coleman A., Agboola S., Kirley K., Felsted J., Katz C., Lloyd S., Jethwani K.	Provider- And patient-related barriers to and facilitators of digital health technology adoption for hypertension management: Scoping review	Background: The uptake of digital health technology (DHT) has been surprisingly low in clinical practice. Despite showing great promise to improve patient outcomes and disease management, there is limited information on the factors that contribute to the limited adoption of DHT, particularly for hypertension management. Objective: This scoping review provides a comprehensive summary of barriers t…	Culturally appropriate technology; Hypertension; Medical informatics	JMIR cardio	0	0	1	0
84	Bondaronek, P., Alkhaldi, G., Slee, A., Hamilton, F. L., & Murray, E. (2018). Quality of Publicly Available Physical Activity Apps: Review and Content Analysis. JMIR mHealth and uHealth, 6(3), e53. https://doi-org.tudelft.idm.oclc.org/10.2196/mhealth.9069	https://www-ncbi-nlm-nih-gov.tudelft.idm.oclc.org/pmc/articles/PMC5885062/	Bondaronek P., Alkhaldi G., Slee A., Hamilton F.L., Murray E.	Quality of publicly available physical activity apps: Review and content analysis	Background: Within the new digital health landscape, the rise of health apps creates novel prospects for health promotion. The market is saturated with apps that aim to increase physical activity (PA). Despite the wide distribution and popularity of PA apps, there are limited data on their effectiveness, user experience, and safety of personal data. Objective: The purpose of this review and conte…	EHealth review; Exercise; Health behavior; Health promotion; MHealth; Mobile applications	JMIR mHealth and uHealth	0	1	0	0
85	Swalwell, C., Pachana, N. A., & Dissanayaka, N. N. (2018). Remote delivery of psychological interventions for Parkinson's disease. International psychogeriatrics, 30(12), 1783–1795. https://doi-org.tudelft.idm.oclc.org/10.1017/S1041610218000340	https://www-cambridge-org.tudelft.idm.oclc.org/core/journals/international-psychogeriatrics/article/remote-delivery-of-psychological-interventions-for-parkinsons-disease/993C7629EF0DB2F164774C3833013411	Swalwell C., Pachana N.A., Dissanayaka N.N.	Remote delivery of psychological interventions for Parkinson's disease	Objective: Over two-thirds of Parkinson's disease (PD) patients experience comorbid neuropsychiatric symptoms, which adversely impact their quality of life and often require intervention. There is a preference for non-pharmacological, psychological approaches in addressing these symptoms. Given mobility limitations, travel burden, and cost, accessibility to psychological treatment can be problema…	anxiety; cognitive behavioral therapy; depression; Parkinson's disease; telehealth	International Psychogeriatrics	0	1	0	0
86	Engdahl, P., Svedberg, P., Lexén, A., & Bejerholm, U. (2020). Role of a Digital Return-To-Work Solution for Individuals With Common Mental Disorders: Qualitative Study of the Perspectives of Three Stakeholder Groups. JMIR formative research, 4(9), e15625. https://doi-org.tudelft.idm.oclc.org/10.2196/15625	https://pubmed-ncbi-nlm-nih-gov.tudelft.idm.oclc.org/32936089/	Engdahl P., Svedberg P., Lexén A., Bejerholm U.	Role of a digital return-to-work solution for individuals with common mental disorders: Qualitative study of the perspectives of three stakeholder groups	Background: Although effective return-to-work (RTW) interventions are not widely available for individuals with common mental disorders on sick leave, there is potential for transforming such interventions into a digital solution in an effort to make them more widely available. However, little is currently known about the viewpoints of different stakeholder groups, which are critical for successf…	Mental health; MHealth; Qualitative method; Quality improvement; Vocational rehabilitation	JMIR Formative Research	1	1	0	0
87	Staccini, P., & Fernandez-Luque, L. (2017). Secondary Use of Recorded or Self-expressed Personal Data: Consumer Health Informatics and Education in the Era of Social Media and Health Apps. Yearbook of medical informatics, 26(1), 172–177. https://doi-org.tudelft.idm.oclc.org/10.15265/IY-2017-037	https://www-ncbi-nlm-nih-gov.tudelft.idm.oclc.org/pmc/articles/PMC6239239/	Staccini P., Fernandez-Luque L.	Secondary Use of Recorded or Self-expressed Personal Data: Consumer Health Informatics and Education in the Era of Social Media and Health Apps	Objective: To summarize the state of the art during the year 2016 in the areas related to consumer health informatics and education with a special emphasis in secondary use of patient data. Methods: We conducted a systematic review of articles published in 2016, using PubMed with a predefined set of queries. We identified over 320 potential articles for review. Papers were considered according to…	Consumer health informatics, personal health information, social media, secondary data use, internet	Yearbook of Medical Informatics	0	1	0	0
88	Ahmadpour, N., Weatherall, A. D., Menezes, M., Yoo, S., Hong, H., & Wong, G. (2020). Synthesizing Multiple Stakeholder Perspectives on Using Virtual Reality to Improve the Periprocedural Experience in Children and Adolescents: Survey Study. Journal of medical Internet research, 22(7), e19752. https://doi-org.tudelft.idm.oclc.org/10.2196/19752	https://www-ncbi-nlm-nih-gov.tudelft.idm.oclc.org/pmc/articles/PMC7395245/	Ahmadpour N., Weatherall A.D., Menezes M., Yoo S., Hong H., Wong G.	Synthesizing multiple stakeholder perspectives on using virtual reality to improve the periprocedural experience in children and adolescents: Survey study	Background: Virtual reality (VR) technology is a powerful tool for augmenting patient experience in pediatric settings. Incorporating the needs and values of stakeholders in the design of VR apps in health care can contribute to better outcomes and meaningful experiences for patients. Objective: We used a multiperspective approach to investigate how VR apps can be designed to improve the periproc…	Adolescents; App; Children; Design; EHealth; Patient experience; Pediatrics; Periprocedural anxiety; Stakeholder perspective; Virtual reality; VR	Journal of Medical Internet Research	0	1	0	0
89	Freschi, C., Ferrari, V., Melfi, F., Ferrari, M., Mosca, F., & Cuschieri, A. (2013). Technical review of the da Vinci surgical telemanipulator. The international journal of medical robotics + computer assisted surgery : MRCAS, 9(4), 396–406. https://doi-org.tudelft.idm.oclc.org/10.1002/rcs.1468	https://onlinelibrary-wiley-com.tudelft.idm.oclc.org/doi/full/10.1002/rcs.1468	Freschi C., Ferrari V., Melfi F., Ferrari M., Mosca F., Cuschieri A.	Technical review of the da Vinci surgical telemanipulator	Background: The da Vinci robotic surgical telemanipulator has been utilized in several surgical specialties for varied procedures, and the users' experiences have been widely published. To date, no detailed system technical analyses have been performed. Methods: A detailed review was performed of all publications and patents about the technical aspects of the da Vinci robotic system. Results: Pub…	Da Vinci; Laparoscopy; Surgical robotics	The international journal of medical robotics + computer assisted surgery : MRCAS	0	1	0	0
90	Liu, J. F., Lee, J. M., Strock, E., Phillips, R., Mari, K., Killiam, B., Bonam, M., Milenkova, T., Kohn, E. C., & Ivy, S. P. (2018). Technology Applications: Use of Digital Health Technology to Enable Drug Development. JCO clinical cancer informatics, 2, 1–12. https://doi-org.tudelft.idm.oclc.org/10.1200/CCI.17.00153	https://www-ncbi-nlm-nih-gov.tudelft.idm.oclc.org/pmc/articles/PMC6874035/	Liu J.F., Lee J., Strock E., Phillips R., Mari K., Killiam B., Bonam M., Milenkova T., Kohn E.C., Ivy S.P.	Technology applications: Use of digital health technology to enable drug development	Purpose This pilot study developed and evaluated the feasibility, usability, and perceived satisfaction with an end-user mobile medical application and provider web portal. The two interfaces allowed for remote monitoring, provided daily guidance in the management of hypertension and diarrhea, and allowed for rapid management of adverse events during a clinical trial of olaparib and cediranib. Pa…		JCO clinical cancer informatics	0	1	0	0
91	Jumreornvong, O., Yang, E., Race, J., & Appel, J. (2020). Telemedicine and Medical Education in the Age of COVID-19. Academic medicine : journal of the Association of American Medical Colleges, 95(12), 1838–1843. https://doi-org.tudelft.idm.oclc.org/10.1097/ACM.0000000000003711	https://www-ncbi-nlm-nih-gov.tudelft.idm.oclc.org/pmc/articles/PMC7489227/	Jumreornvong O., Yang E., Race J., Appel J.	Telemedicine and Medical Education in the Age of COVID-19	The COVID-19 pandemic has offered medical schools an opportunity to incorporate telemedicine training into the curricula in a timely and practical manner. Telemedicine has grown exponentially in the United States, and the shift toward remote care to align with social distancing guidelines is fueling this growth. Training medical students to deliver high-quality, secure, and personalized health ca…		Academic medicine : journal of the Association of American Medical Colleges	0	1	0	0
92	Eze, N. D., Mateus, C., & Cravo Oliveira Hashiguchi, T. (2020). Telemedicine in the OECD: An umbrella review of clinical and cost-effectiveness, patient experience and implementation. PloS one, 15(8), e0237585. https://doi-org.tudelft.idm.oclc.org/10.1371/journal.pone.0237585	https://pubmed-ncbi-nlm-nih-gov.tudelft.idm.oclc.org/32790752/	Eze N.D., Mateus C., Hashiguchi T.C.O.	Telemedicine in the OECD: An umbrella review of clinical and cost-effectiveness, patient experience and implementation	Introduction Patients and policy makers alike have high expectations for the use of digital technologies as tools to improve health care service quality at a sustainable cost. Many countries within the Organisation for Economic Co-operation and Development (OECD) are investing in telemedicine initiatives, and a large and growing body of peer-reviewed studies on the topic has developed, as a conse…		PLOS ONE	1	0	1	0
93	Waller, M., & Stotler, C. (2018). Telemedicine: a Primer. Current allergy and asthma reports, 18(10), 54. https://doi-org.tudelft.idm.oclc.org/10.1007/s11882-018-0808-4	https://link-springer-com.tudelft.idm.oclc.org/article/10.1007/s11882-018-0808-4	Waller M., Stotler C.	Telemedicine: a Primer	Purpose of Review: Due to rapid advancements in quality of real-time, interactive, audio-visual, and digital technologies as well as impressive gains in internet speed and capacity, medicine delivered over distance is happening faster than many healthcare providers and leaders can grasp. Recent Findings: Depending on which market report you ascribe to, industry projections for the global compound…	Contracts; Credentials; Legal; Licensure; Operations; Regulatory; Reimbursement; Telemedicine; Training	Current Allergy and Asthma Reports	0	1	0	0
94	Dunphy, E., & Gardner, E. C. (2020). Telerehabilitation to Address the Rehabilitation Gap in Anterior Cruciate Ligament Care: Survey of Patients. JMIR formative research, 4(9), e19296. https://doi-org.tudelft.idm.oclc.org/10.2196/19296	https://www-ncbi-nlm-nih-gov.tudelft.idm.oclc.org/pmc/articles/PMC7532455/	Dunphy E., Gardner E.C.	Telerehabilitation to address the rehabilitation gap in anterior cruciate ligament care: Survey of patients	Background: Evidence shows that after anterior cruciate ligament (ACL) reconstruction, patients may have varied access to physical therapy. In particular, physical therapy input may end many months before patients reach full recovery. Telerehabilitation may provide an opportunity to address this rehabilitation gap and improve access to evidence-based rehabilitation alongside physical therapy at a…	Anterior cruciate ligament; EHealth; Knee; Patient experience; Rehabilitation; Survey; Telehealth; Telerehabilitation	JMIR formative research	0	1	0	0
95	Hansen, D. P., Gurney, P., Morgan, G., & Barraclough, B. (2011). The Australian e-Health Research Centre: enabling the health care information and communication technology revolution. The Medical journal of Australia, 194(4), S5–S7. https://doi-org.tudelft.idm.oclc.org/10.5694/j.1326-5377.2011.tb02933.x	https://pubmed-ncbi-nlm-nih-gov.tudelft.idm.oclc.org/21401490/	Hansen D.P., Gurney P., Morgan G., Barraclough B.	The Australian e-Health Research Centre: Enabling the health care information and communication technology revolution	• The CSIRO (Commonwealth Scientific and Industrial Research Organisation) and the Queensland Government have jointly established the Australian e-Health Research Centre (AEHRC) with the aim of developing innovative information and communication technologies (ICT) for a sustainable health care system. • The AEHRC, as part of the CSIRO ICT Centre, has access to new technologies in information proc…		The Medical Journal of Australia	1	1	0	0
96	Garg, D., & Dhamija, R. K. (2020). The Challenge of Managing Parkinson's Disease Patients during the COVID-19 Pandemic. Annals of Indian Academy of Neurology, 23(Suppl 1), S24–S27. https://doi-org.tudelft.idm.oclc.org/10.4103/aian.AIAN_295_20	https://www-ncbi-nlm-nih-gov.tudelft.idm.oclc.org/pmc/articles/PMC7213030/	Garg D., Dhamija R.K.	The challenge of managing Parkinson's disease patients during the COVID-19 pandemic	The 2019 novel coronavirus (nCoV) pandemic is rapidly developing across the globe and new information is emerging expeditiously and constantly, particularly in relation to neurological illnesses. Both central and peripheral nervous system involvement has been reported including headache, dizziness, hyposmia/anosmia, taste disturbances, seizures, stroke, alteration of the sensorium, and even acute…	COVID-19; India; movement disorders; Parkinson's disease	Annals of Indian Academy of Neurology	0	1	0	0
97	Kikidis, D., Konstantinos, V., Tzovaras, D., & Usmani, O. S. (2016). The Digital Asthma Patient: The History and Future of Inhaler Based Health Monitoring Devices. Journal of aerosol medicine and pulmonary drug delivery, 29(3), 219–232. https://doi-org.tudelft.idm.oclc.org/10.1089/jamp.2015.1267	https://www-liebertpub-com.tudelft.idm.oclc.org/doi/10.1089/jamp.2015.1267?url_ver=Z39.88-2003&rfr_id=ori:rid:crossref.org&rfr_dat=cr_pub%20%200pubmed	Kikidis D., Konstantinos V., Tzovaras D., Usmani O.S.	The Digital Asthma Patient: The History and Future of Inhaler Based Health Monitoring Devices	The wave of digital health is continuously growing and promises to transform healthcare and optimize the patients' experience. Asthma is in the center of these digital developments, as it is a chronic disease that requires the continuous attention of both health care professionals and patients themselves. The accurate and timely assessment of the state of asthma is the fundamental basis of digita…	asthma; digital patient; health monitoring devices; inhaler devices; mobile health; patient models; self-management	Journal of aerosol medicine and pulmonary drug delivery	0	1	0	0
98	Lehoux P. (2008). The duality of health technology in chronic illness: how designers envision our future. Chronic illness, 4(2), 85–97. https://doi-org.tudelft.idm.oclc.org/10.1177/1742395308092475	https://journals-sagepub-com.tudelft.idm.oclc.org/doi/10.1177/1742395308092475?url_ver=Z39.88-2003&rfr_id=ori:rid:crossref.org&rfr_dat=cr_pub%20%200pubmed	Lehoux P.	The duality of health technology in chronic illness: How designers envision our future	This essay critically explores the role of technological innovation in the constitution of chronic states and illness. Drawing on the co-construction of technology and society perspective, it focuses more specifically on the way in which innovation designers envisage the enhancement of the chronically ill and build certain kinds of socio-technical configuration to deal with chronic illness. Using…	Chronic illness; Distance monitoring; Duality of technology; Health technology design	Chronic illness	0	1	0	0
99	Vervloet, M., Linn, A. J., van Weert, J. C., de Bakker, D. H., Bouvy, M. L., & van Dijk, L. (2012). The effectiveness of interventions using electronic reminders to improve adherence to chronic medication: a systematic review of the literature. Journal of the American Medical Informatics Association : JAMIA, 19(5), 696–704. https://doi-org.tudelft.idm.oclc.org/10.1136/amiajnl-2011-000748	https://www-ncbi-nlm-nih-gov.tudelft.idm.oclc.org/pmc/articles/PMC3422829/	Vervloet M., Linn A.J., van Weert J.C.M., de Bakker D.H., Bouvy M.L., van Dijk L.	The effectiveness of interventions using electronic reminders to improve adherence to chronic medication: A systematic review of the literature	Background Many patients experience difficulties in adhering to long-term treatment. Although patients' reasons for not being adherent are diverse, one of the most commonly reported barriers is forgetfulness. Reminding patients to take their medication may provide a solution. Electronic reminders (automatically sent reminders without personal contact between the healthcare provider and patient) a…		Journal of the American Medical Informatics Association : JAMIA	0	1	0	0
100	Sargent, S. K., & Waldman, R. (2019). The Patient Experience and Safety. Obstetrics and gynecology clinics of North America, 46(2), 199–214. https://doi-org.tudelft.idm.oclc.org/10.1016/j.ogc.2019.01.001	https://www-sciencedirect-com.tudelft.idm.oclc.org/science/article/pii/S0889854519300026?via%3Dihub	Sargent S.K., Waldman R.	The Patient Experience and Safety	Patient harm continues to be a leading cause of morbidity and mortality in the United States. Among high-risk industries, the health care system has a significantly lower safety profile than that of others. There are many driving forces behind this, including significant resistance within the medical community in the late 1960s to consumer demand of patient-centered and family-centered care. In s…	Family-centered care; Hospital Consumer Assessment of Healthcare Providers and Systems, Value-based purchasing; Patient centeredness; Patient engagement; Patient experience; Patient safety; Patient-centered care	Obstetrics and gynecology clinics of North America	0	1	0	0
101	Jones, L., & Grech, C. (2016). The patient experience of remote telemonitoring for heart failure in the rural setting: a literature review. Contemporary nurse, 52(2-3), 230–243. https://doi-org.tudelft.idm.oclc.org/10.1080/10376178.2015.1111154	https://www-tandfonline-com.tudelft.idm.oclc.org/doi/abs/10.1080/10376178.2015.1111154?journalCode=rcnj20	Jones L., Grech C.	The patient experience of remote telemonitoring for heart failure in the rural setting: a literature review	Background: Remote telemonitoring is utilised to provide specialised care to people with heart failure living in rural locations. There is limited research into the patients’ experience of telemonitoring. Objective: This literature review was completed to examine the available evidence and inform the development of a telemonitoring service. Methods: Cochrane Database of Systematic Reviews; Medlin…	chronic disease; health services needs and demand; heart failure; humans; research; telemonitoring	Contemporary Nurse	0	0	1	0
102	Stokke R. (2016). The Personal Emergency Response System as a Technology Innovation in Primary Health Care Services: An Integrative Review. Journal of medical Internet research, 18(7), e187. https://doi-org.tudelft.idm.oclc.org/10.2196/jmir.5727	https://www-ncbi-nlm-nih-gov.tudelft.idm.oclc.org/pmc/articles/PMC4965612/	Stokke R.	The personal emergency response system as a technology innovation in primary health care services: An integrative review	Background: Most western countries are experiencing greater pressure on community care services due to increased life expectancy and changes in policy toward prioritizing independent living. This has led to a demand for change and innovation in caring practices with an expected increased use of technology. Despite numerous attempts, it has proven surprisingly difficult to implement and adopt tech…	Caring practice; Home care services; PERS; Personal emergency alarm system; Review; Safety alarm; Social alarm; Telecare	Journal of Medical Internet Research	0	0	1	0
103	De La Cruz Monroy, M., & Mosahebi, A. (2019). The Use of Smartphone Applications (Apps) for Enhancing Communication With Surgical Patients: A Systematic Review of the Literature. Surgical innovation, 26(2), 244–259. https://doi-org.tudelft.idm.oclc.org/10.1177/1553350618819517	https://journals-sagepub-com.tudelft.idm.oclc.org/doi/10.1177/1553350618819517?url_ver=Z39.88-2003&rfr_id=ori:rid:crossref.org&rfr_dat=cr_pub%20%200pubmed	De La Cruz Monroy M.F.I., Mosahebi A.	The Use of Smartphone Applications (Apps) for Enhancing Communication With Surgical Patients: A Systematic Review of the Literature	Background. The widespread use and development of smartphones and mHealth apps has the potential to overcome communication deficiencies in health care. Objective. To carry out a literature review of studies that evaluate patients’ experience on the use of perioperative mHealth apps. Methods. An up-to-date systematic review on studies assessing patients’ use of mHealth apps for communicating with …	breast surgery; ergonomics and/or human factors study; neurosurgery; orthopedic surgery; the business of surgery	Surgical Innovation: Advances in Minimally Invasive Surgical Science, Technology, and Training	0	0	1	0
104	Baumel, A., Torous, J., Edan, S., & Kane, J. M. (2020). There is a non-evidence-based app for that: A systematic review and mixed methods analysis of depression- and anxiety-related apps that incorporate unrecognized techniques. Journal of affective disorders, 273, 410–421. https://doi-org.tudelft.idm.oclc.org/10.1016/j.jad.2020.05.011	https://www-sciencedirect-com.tudelft.idm.oclc.org/science/article/pii/S0165032720307692?via%3Dihub	Baumel A., Torous J., Edan S., Kane J.M.	There is a non-evidence-based app for that: A systematic review and mixed methods analysis of depression- and anxiety-related apps that incorporate unrecognized techniques	Background: Recent studies have utilized available online data to examine the impact of depression- and anxiety-related apps that incorporate evidence-based techniques; however, the impact of apps incorporating non-evidence-based techniques is unknown. Understanding this impact is important in order to assess the potential benefits or harm from their use. Methods: We systematically reviewed apps …	Anxiety; Depression; Digital; eHealth; Intervention; mHealth	The Journal of Affective Disorders	0	1	0	0
105	Simbaña, E. D. O., de María, G. B., Balaguer, C., & Huete, A. J. (2018). Towards an affordable assistive device for personal autonomy recovery in tasks required of manual dexterity. IEEE Access, 6, 26338-26349.	https://ieeexplore.ieee.org/abstract/document/8358744	Oña Simbaña E.D., Barroso De Maria G., Balaguer C., Jardon Huete A.	Towards an Affordable Assistive Device for Personal Autonomy Recovery in Tasks Required of Manual Dexterity	This paper reviews the results of a challenging engineering project that arose with the goal of implementing an electromechanical, automatic, portable, and inexpensive device. The device should be able to assist people who lack of dexterity in their hands to use small tools and everyday utensils, such as scissors or tweezers. In this paper, the hardware development and software functionality are …	Assistive technology; electromechanical devices; grasping; manual dexterity; rehabilitation robotics; research and development; user interfaces	IEEE Access	0	1	0	0
106	Ma, O. J., Norvell, J. G., & Subramanian, S. (2007). Ultrasound applications in mass casualties and extreme environments. Critical care medicine, 35(5 Suppl), S275–S279. https://doi-org.tudelft.idm.oclc.org/10.1097/01.CCM.0000260677.29207.B4	https://journals.lww.com/ccmjournal/Abstract/2007/05001/Ultrasound_applications_in_mass_casualties_and.20.aspx	Ma O.J., Norvell J.G., Subramanian S.	Ultrasound applications in mass casualties and extreme environments	A mass-casualty incident is one in which the number of patients with injuries exceeds the available medical resources to care for them in a timely manner. In such a situation, the numerous advantages of ultrasonography make it an ideal triage tool for helping clinicians rapidly screen patients. Experiences during the 1988 Armenian earthquake and the 1999 Turkish earthquake demonstrated the profic…	Mass casualty; Pneumothorax; Trauma; Ultrasound	Critical care medicine	0	1	0	0
107	Earle, S., Marston, H. R., Hadley, R., & Banks, D. (2020). Use of menstruation and fertility app trackers: a scoping review of the evidence. BMJ sexual & reproductive health, bmjsrh-2019-200488. Advance online publication. https://doi-org.tudelft.idm.oclc.org/10.1136/bmjsrh-2019-200488	http://oro.open.ac.uk/69444/1/Earle2020_FertilityAppsScopingReview_Clean_Manuscript.pdf	Earle S., Marston H.R., Hadley R., Banks D.	Use of menstruation and fertility app trackers: A scoping review of the evidence	Introduction: There has been a phenomenal worldwide increase in the development and use of mobile health applications (mHealth apps) that monitor menstruation and fertility. Critics argue that many of the apps are inaccurate and lack evidence from either clinical trials or user experience. The aim of this scoping review is to provide an overview of the research literature on mHealth apps that tra…	Contraception; Fertility; Menstruation; Mobile apps; Pregnancy; Self-tracking	BMJ sexual & reproductive health	0	1	0	0
108	Morton, K., Dennison, L., May, C., Murray, E., Little, P., McManus, R. J., & Yardley, L. (2017). Using digital interventions for self-management of chronic physical health conditions: A meta-ethnography review of published studies. Patient education and counseling, 100(4), 616–635. https://doi-org.tudelft.idm.oclc.org/10.1016/j.pec.2016.10.019	https://www-ncbi-nlm-nih-gov.tudelft.idm.oclc.org/pmc/articles/PMC5380218/	Morton K., Dennison L., May C., Murray E., Little P., McManus R.J., Yardley L.	Using digital interventions for self-management of chronic physical health conditions: A meta-ethnography review of published studies	Objectives To understand the experiences of patients and healthcare professionals (HCPs) using self-management digital interventions (DIs) for chronic physical health conditions. Methods A systematic search was conducted in 6 electronic databases. Qualitative studies describing users’ experiences of self-management DIs were included, and authors’ interpretations were synthesised using meta-ethnog…	Digital; Interventions; Qualitative; Self-management	Patient education and counseling	0	0	1	0
109	Gandrup, J., & Yazdany, J. (2019). Using Health Information Technology to Support Use of Patient-Reported Outcomes in Rheumatology. Rheumatic diseases clinics of North America, 45(2), 257–273. https://doi-org.tudelft.idm.oclc.org/10.1016/j.rdc.2019.01.007	https://www-ncbi-nlm-nih-gov.tudelft.idm.oclc.org/pmc/articles/PMC6687295/	Gandrup J., Yazdany J.	Using Health Information Technology to Support Use of Patient-Reported Outcomes in Rheumatology	Technology can help health care providers understand their patients’ experience of illness in a way that was previously impossible. Experience in using health information technology (IT) to capture this information through PROs within rheumatology suggests that careful attention to human centered design, including detailed workflow planning, consideration of patient and physician burden, integrat…	eHealth; Health IT; mHealth; Patient-reported outcomes; PROs	Rheumatic diseases clinics of North America	0	1	0	0
110	Liu, J., Hou, S., Evans, R., Xia, C., Xia, W., & Ma, J. (2019). What Do Patients Complain About Online: A Systematic Review and Taxonomy Framework Based on Patient Centeredness. Journal of medical Internet research, 21(8), e14634. https://doi-org.tudelft.idm.oclc.org/10.2196/14634	https://www-ncbi-nlm-nih-gov.tudelft.idm.oclc.org/pmc/articles/PMC6702801/	Liu J., Hou S., Evans R., Xia C., Xia W., Ma J.	What do patients complain about online: A systematic review and taxonomy framework based on patient centeredness	Background: Complaints made online by patients about their health care experiences are becoming prevalent because of widespread worldwide internet connectivity. An a priori framework, based on patient centeredness, may be useful in identifying the types of issues patients complain about online across multiple settings. It may also assist in examining whether the determinants of patient-centered c…	delivery of health care; patient-centered care; systematic review; taxonomy	Journal of Medical Internet Research	0	0	1	1
111	Kim, H., Kim, S., Kong, S. S., Jeong, Y. R., Kim, H., & Kim, N. (2020). Possible Application of Ecological Momentary Assessment to Older Adults' Daily Depressive Mood: Integrative Literature Review. JMIR mental health, 7(6), e13247. https://doi-org.tudelft.idm.oclc.org/10.2196/13247	https://www-ncbi-nlm-nih-gov.tudelft.idm.oclc.org/pmc/articles/PMC7298638/	Aryana, B; Brewster, L; Nocera, JA	Design for mobile mental health: an exploratory review	A large number of mobile mental health apps are available to the public but current knowledge about requirements of designing such solutions is scarce, especially from sociotechnical and user centred points of view. Due to the significant role of mobile apps in the mental health service models, identifying the design requirements of mobile mental health solutions is crucial. Some of those require…		JMIR mental health	0	0	1	1
112	Carbonnel, F., & Ninot, G. (2019). Identifying Frameworks for Validation and Monitoring of Consensual Behavioral Intervention Technologies: Narrative Review. Journal of medical Internet research, 21(10), e13606. https://doi-org.tudelft.idm.oclc.org/10.2196/13606	https://www-ncbi-nlm-nih-gov.tudelft.idm.oclc.org/pmc/articles/PMC6822061/	Carbonnel, F; Ninot, G	Identifying Frameworks for Validation and Monitoring of Consensual Behavioral Intervention Technologies: Narrative Review	Background: Changing health behaviors, such as smoking, unhealthy eating, inactivity, and alcohol abuse, may have a greater impact on population health than any curative strategy. One of the suggested strategies is the use of behavioral intervention technologies (BITs). They open up new opportunities in the area of prevention and therapy and have begun to show benefits in the durable change of he…	behavioral intervention technology; framework; nonpharmacological interventions; paradigm; surveillance; validation.	Journal of Medical Internet Research	0	1	0	0
113	Rouleau, G., Gagnon, M. P., & Côté, J. (2015). Impacts of information and communication technologies on nursing care: an overview of systematic reviews (protocol). Systematic reviews, 4, 75. https://doi-org.tudelft.idm.oclc.org/10.1186/s13643-015-0062-y	https://www-ncbi-nlm-nih-gov.tudelft.idm.oclc.org/pmc/articles/PMC4449960/	Rouleau, G; Gagnon, MP; Cote, J	Impacts of information and communication technologies on nursing care: an overview of systematic reviews (protocol)	Background: Information and communication technologies (ICTs) used in the health sector have well-known advantages. They can promote patient-centered healthcare, improve quality of care, and educate health professionals and patients. However, implementation of ICTs remains difficult and involves changes at different levels: patients, healthcare providers, and healthcare organizations. Nurses cons…		Systematic reviews	0	0	1	1
114	Vaezipour, A., Campbell, J., Theodoros, D., & Russell, T. (2020). Mobile Apps for Speech-Language Therapy in Adults With Communication Disorders: Review of Content and Quality. JMIR mHealth and uHealth, 8(10), e18858. https://doi-org.tudelft.idm.oclc.org/10.2196/18858	https://pubmed-ncbi-nlm-nih-gov.tudelft.idm.oclc.org/33118953/	Vaezipour, A; Campbell, J; Theodoros, D; Russell, T	Mobile Apps for Speech-Language Therapy in Adults With Communication Disorders: Review of Content and Quality	Background: Worldwide, more than 75% of people with acquired brain injury (ABI) experience communication disorders. Communication disorders are impairments in the ability to communicate effectively, that is, sending, receiving, processing, and comprehending verbal and nonverbal concepts and symbols. Such disorders may have enduring impacts on employment, social participation, and quality of life.…		JMIR mHealth and uHealth	1	1	0	0
115	Lan, A., Lee, A., Munroe, K., McRae, C., Kaleis, L., Keshavjee, K., & Guergachi, A. (2018). Review of cognitive behavioural therapy mobile apps using a reference architecture embedded in the patient-provider relationship. Biomedical engineering online, 17(1), 183. https://doi-org.tudelft.idm.oclc.org/10.1186/s12938-018-0611-4	https://pubmed-ncbi-nlm-nih-gov.tudelft.idm.oclc.org/30558610/	Lan, A; Lee, A; Munroe, K; McRae, C; Kaleis, L; Keshavjee, K; Guergachi, A	Review of cognitive behavioural therapy mobile apps using a reference architecture embedded in the patient-provider relationship	BackgroundMobile health apps (mHealth apps) are increasing in popularity and utility for themanagement of many chronic diseases. Although the current reimbursement structure for mHealth apps is lagging behind the rapidly improving functionality, more clinicians will begin to recommend these apps as they prove their clinical worth. Payors such as the government or private insurance companies will …		BioMedical Engineering OnLine	1	1	0	0
116	Goldchmit, S. M., de Queiroz, M. C., dos Anjos Rabelo, N. D., Junior, W. R., & Polesello, G. C. Patient Education in Orthopedics: the Role of Information Design and User Experience. Current Reviews in Musculoskeletal Medicine, 1-7.	https://link-springer-com.tudelft.idm.oclc.org/article/10.1007/s12178-020-09683-3	Goldchmit, S. M., de Queiroz, M. C., dos Anjos Rabelo, N. D., Junior, W. R., & Polesello, G. C.	Patient Education in Orthopedics: the Role of Information Design and User Experience	Purpose of Review This narrative review will focus on concepts and methods of Information Design and User Experience for patient education in orthopedics, with osteoarthritis as an application example. Recent Findings Information design can make complex health information clear according to the needs of the patients. Digital health presents new opportunities to design scalable educational interve…	Patient education . Information design . User experience . Design for health . Osteoarthritis . Orthopedics	Current Reviews in Musculoskeletal Medicine	NA	NA	NA	NA
117	Werder, M. (2015). Health information technology: A key ingredient of the patient experience. Patient Experience Journal, 2(1), 143-147.	https://pxjournal.org/cgi/viewcontent.cgi?article=1071&context=journal	Matthew Werder	Health information technology: A key ingredient of the patient experience	In this exploration to understand the linkages of health information technology (HIT) and patient experience, a comprehensive literature search was conducted using the key words, “information technology, HIT, patient experience, patient satisfaction, and technology”, on the MEDLINE, PubMed, and EMBASE databases resulting in over 1,000 citations. Eventually, 35 of the most relevant articles were r…	Health information technology, HIT, patient experience, enabling technology	Patient experience Journal	NA	NA	NA	NA
118	Walker, R. C., Tong, A., Howard, K., & Palmer, S. C. (2019). Patient expectations and experiences of remote monitoring for chronic diseases: systematic review and thematic synthesis of qualitative studies. International journal of medical informatics, 124, 78-85.	https://www-sciencedirect-com.tudelft.idm.oclc.org/science/article/pii/S1386505618309821	Walker, R. C., Tong, A., Howard, K., & Palmer, S. C.	Patient expectations and experiences of remote monitoring for chronic diseases: systematic review and thematic synthesis of qualitative studies	Objectives To describe the range of patients’ beliefs, attitudes, expectations, and experiences of remote monitoring for chronic conditions across different healthcare contexts and populations. Design We searched MEDLINE, Embase, PsychINFO, and CINAHL, Google Scholar, and reference lists of related studies through to July 2017. Thematic synthesis was used to analyse the findings of the primary st…	Remote patient monitoring, Systematic review, Patient, Chronic disease	International Journal of Medical Informatic	NA	NA	NA	NA
119	Sakaguchi-Tang, D. K., Bosold, A. L., Choi, Y. K., & Turner, A. M. (2017). Patient portal use and experience among older adults: systematic review. JMIR medical informatics, 5(4), e38.	https://medinform.jmir.org/2017/4/e38/?utm_source=TrendMD&utm_medium=cpc&utm_campaign=JMIR_TrendMD_0	Sakaguchi-Tang, D. K., Bosold, A. L., Choi, Y. K., & Turner, A. M.	Patient Portal Use and Experience Among Older Adults: Systematic Review	Background: The older adult population (65 years or older) in the United States is growing, and it is important for communities to consider ways to support the aging population. Patient portals and electronic personal health records (ePHRs) are technologies that could better serve populations with the highest health care needs, such as older adults. Objective: The aim of this study was to assess …	aged; patient portals; personal health records; utilization; usability; user experience	JMIR Medical Informatics	NA	NA	NA	NA
								23	57	58	12

## Sheet: 2nd round screening
	Basic Information								SUM (The full-text screening)
new Number	old Number	References (APA)	Full text links	Authors	Title	Abstract	Author Keywords	Publishments	2nd-round random samples (12)	exclude (17)	include (45)
1	1	Baumel, A., Birnbaum, M. L., & Sucala, M. (2017). A Systematic Review and Taxonomy of Published Quality Criteria Related to the Evaluation of User-Facing eHealth Programs. Journal of medical systems, 41(8), 128. https://doi-org.tudelft.idm.oclc.org/10.1007/s10916-017-0776-6	https://link-springer-com.tudelft.idm.oclc.org/article/10.1007/s10916-017-0776-6	Baumel A, Birnbaum ML, Sucala M.	A Systematic Review and Taxonomy of Published Quality Criteria Related to the Evaluation of User-Facing eHealth Programs	The purpose of this review was to identify and classify key criteria concepts related to the evaluation of user-facing eHealth programs. In line with the PRISMA statement methodology, computer searches of relevant databases were conducted for studies published between January 1, 2000 and March 1, 2016 that contained explicit quality criteria related to mHealth and eHealth products. Reference list…	Criteria; Evaluation; User experience; eHealth; mHealth	Journal of Medical Systems	0	0	1
2	3	Fouquet, S. D., & Miranda, A. T. (2020). Asking the Right Questions-Human Factors Considerations for Telemedicine Design. Current allergy and asthma reports, 20(11), 66. https://doi-org.tudelft.idm.oclc.org/10.1007/s11882-020-00965-x	https://www-ncbi-nlm-nih-gov.tudelft.idm.oclc.org/pmc/articles/PMC7456356/	Fouquet SD, Miranda AT.	Asking the Right Questions-Human Factors Considerations for Telemedicine Design	Purpose of Review: The goal of this paper was to provide a narrative review of human factors considerations for telemedicine. It also sought to provide readers a foundation of human factors thinking and methods that could be employed within their own practice. Recent Findings: There are only a handful of articles that discuss the importance of user-centered design and human factors principles in …	Design; Human factors; Telemedicine; User experience; User interface	Current Allergy and Asthma Reports	0	0	1
3	5	Gorin, S. S., Haggstrom, D., Han, P., Fairfield, K. M., Krebs, P., & Clauser, S. B. (2017). Cancer Care Coordination: a Systematic Review and Meta-Analysis of Over 30 Years of Empirical Studies. Annals of behavioral medicine : a publication of the Society of Behavioral Medicine, 51(4), 532–546. https://doi-org.tudelft.idm.oclc.org/10.1007/s12160-017-9876-2	https://link-springer-com.tudelft.idm.oclc.org/article/10.1007/s12160-017-9876-2	Gorin SS, Haggstrom D, Han PKJ, Fairfield KM, Krebs P, Clauser SB.	Cancer Care Coordination: a Systematic Review and Meta-Analysis of Over 30 Years of Empirical Studies	Background: According to a landmark study by the Institute of Medicine, patients with cancer often receive poorly coordinated care in multiple settings from many providers. Lack of coordination is associated with poor symptom control, medical errors, and higher costs. Purpose: The aims of this systematic review and meta-analysis were to (1) synthesize the findings of studies addressing cancer car…	Cancer; Care coordination; Continuity of patient care; Health care coordination; Interdisciplinary communication; Neoplasms; Patient navigation.	Annals of Behavioral Medicine	0	1	0
4	6	Wei, Y., Zheng, P., Deng, H., Wang, X., Li, X., & Fu, H. (2020). Design Features for Improving Mobile Health Intervention User Engagement: Systematic Review and Thematic Analysis. Journal of medical Internet research, 22(12), e21687. https://doi-org.tudelft.idm.oclc.org/10.2196/21687	https://www-ncbi-nlm-nih-gov.tudelft.idm.oclc.org/pmc/articles/PMC7758171/	Wei Y, Zheng P, Deng H, Wang X, Li X, Fu H.	Design Features for Improving Mobile Health Intervention User Engagement: Systematic Review and Thematic Analysis	Background: Well-designed mobile health (mHealth) interventions support a positive user experience; however, a high rate of disengagement has been reported as a common concern regarding mHealth interventions. To address this issue, it is necessary to summarize the design features that improve user engagement based on research over the past 10 years, during which time the popularity of mHealth int…	design feature; mHealth; thematic synthesis analysis; user engagement.	Journal of Medical Internet Research	0	0	1
5	7	Lattie, E. G., Adkins, E. C., Winquist, N., Stiles-Shields, C., Wafford, Q. E., & Graham, A. K. (2019). Digital Mental Health Interventions for Depression, Anxiety, and Enhancement of Psychological Well-Being Among College Students: Systematic Review. Journal of medical Internet research, 21(7), e12869. https://doi-org.tudelft.idm.oclc.org/10.2196/12869	https://www-ncbi-nlm-nih-gov.tudelft.idm.oclc.org/pmc/articles/PMC6681642/	Lattie EG, Adkins EC, Winquist N, Stiles-Shields C, Wafford QE, Graham AK.	Digital Mental Health Interventions for Depression, Anxiety, and Enhancement of Psychological Well-Being Among College Students: Systematic Review	Background: College students are increasingly reporting common mental health problems, such as depression and anxiety, and they frequently encounter barriers to seeking traditional mental health treatments. Digital mental health interventions, such as those delivered via the Web and apps, offer the potential to improve access to mental health treatment. Objective: This study aimed to review the l…	eHealth; mHealth; mental health; students; universities	Journal of Medical Internet Research	0	0	1
6	8	Lavallee, D. C., Lee, J. R., Semple, J. L., Lober, W. B., & Evans, H. L. (2019). Engaging Patients in Co-Design of Mobile Health Tools for Surgical Site Infection Surveillance: Implications for Research and Implementation. Surgical infections, 20(7), 535–540. https://doi-org.tudelft.idm.oclc.org/10.1089/sur.2019.148	https://www-ncbi-nlm-nih-gov.tudelft.idm.oclc.org/pmc/articles/PMC6823881/	Lavallee DC, Lee JR, Semple JL, Lober WB, Evans HL.	Engaging Patients in Co-Design of Mobile Health Tools for Surgical Site Infection Surveillance: Implications for Research and Implementation	Background: As the use of patient-owned devices, including smartphones and tablets, to manage day-to-day activities grows, so does healthcare industry's interest to better leverage technology to engage patients. For surgical care, a unique opportunity exists to capture patient-generated health data (PGHD) including photographs. As part of a broader initiative to evaluate PGHD for surgical site in…	mHealth; patient engagement; patient-centered care; patient-generated health data; surgical site infection	Surgical Infections	1	1	0
7	10	Feather, J. S., Howson, M., Ritchie, L., Carter, P. D., Parry, D. T., & Koziol-McLain, J. (2016). Evaluation Methods for Assessing Users' Psychological Experiences of Web-Based Psychosocial Interventions: A Systematic Review. Journal of medical Internet research, 18(6), e181. https://doi-org.tudelft.idm.oclc.org/10.2196/jmir.5455	https://www-ncbi-nlm-nih-gov.tudelft.idm.oclc.org/pmc/articles/PMC4945819/	Feather JS, Howson M, Ritchie L, Carter PD, Parry DT, Koziol-McLain J.	Evaluation Methods for Assessing Users' Psychological Experiences of Web-Based Psychosocial Interventions: A Systematic Review	Background: The use of Web-based interventions to deliver mental health and behavior change programs is increasingly popular. They are cost-effective, accessible, and generally effective. Often these interventions concern psychologically sensitive and challenging issues, such as depression or anxiety. The process by which a person receives and experiences therapy is important to understanding the…	Web-based; computer systems; eHealth; eHealth evaluation; medical informatics applications; psychology, clinical; usability; usability testing; web browser	Journal of Medical Internet Research	1	0	1
8	11	Ziebland, S., Powell, J., Briggs, P., Jenkinson, C., Wyke, S., Sillence, E., Harris, P., Perera, R., Mazanderani, F., Martin, A., Locock, L., Kelly, L., Booth, M., Gann, B., Newhouse, N., & Farmer, A. (2016). Examining the role of patients’ experiences as a resource for choice and decision-making in health care: a creative, interdisciplinary mixed-method study in digital health. NIHR Journals Lib…	https://www-ncbi-nlm-nih-gov.tudelft.idm.oclc.org/books/NBK401199/	Ziebland S, Powell J, Briggs P, Jenkinson C, Wyke S, Sillence E, Harris P, Perera R, Mazanderani F, Martin A, Locock L, Kelly L, Booth M, Gann B, Newhouse N, Farmer A.	Examining the role of patients’ experiences as a resource for choice and decision-making in health care: a creative, interdisciplinary mixed-method study in digital health	Background: Traditional health information has been based on facts and figures and not on patient experience (PEx). Websites featuring people’s accounts of their experiences of health and illness are popular as a source of information, support and much else. However, there are concerns that experiential information on the internet might have adverse effects on health. Aims: To find out whether, w…		Programme Grants for Applied Research (PGfAR)	0	1	0
9	12	Chaudhry, H., Nadeem, S., & Mundi, R. (2021). How Satisfied Are Patients and Surgeons with Telemedicine in Orthopaedic Care During the COVID-19 Pandemic? A Systematic Review and Meta-analysis. Clinical orthopaedics and related research, 479(1), 47–56. https://doi-org.tudelft.idm.oclc.org/10.1097/CORR.0000000000001494	http://ovidsp.dc2.ovid.com.tudelft.idm.oclc.org/ovid-b/ovidweb.cgi?QS2=434f4e1a73d37e8c1041e1a465dde1fc8ef33add6b88af8e695fea49dc6c5f63ff7eb99e4af2dcc17ca2721748b7894fc469a1a567ef5fcbfe8856cdf6988f62507b08280fdb6df18ed46161a2c34d5345dc11d527c4016676a694d26607b4b67c2485b3c3d9523471d13f522d7c87ca62ff8a0f2001faa5e28c118fbcdaeb181da262b3e16efb67b0131d55a54bf07347a8106eb6a96bbf598a139d40a42ab587c40a04…	Chaudhry H, Nadeem S, Mundi R.	How Satisfied Are Patients and Surgeons with Telemedicine in Orthopaedic Care During the COVID-19 Pandemic? A Systematic Review and Meta-analysis	Background: The coronavirus disease 2019 pandemic has resulted in a rapid pivot toward telemedicine owing to closure of in-person elective clinics and sustained efforts at physical distancing worldwide. Throughout this period, there has been revived enthusiasm for delivering and receiving orthopaedic care remotely. Unfortunately, rapidly published editorials and commentaries during the pandemic h…		Clinical Orthopaedics and Related Research	1	0	1
10	13	Holl, F., & Swoboda, W. (2018). Methods to Measure the Impact of mHealth Applications: Preliminary Results of a Scoping Review. Studies in health technology and informatics, 251, 285–288.	http://ebooks.iospress.nl.tudelft.idm.oclc.org/publication/49490	Holl F, Swoboda W.	Methods to Measure the Impact of mHealth Applications: Preliminary Results of a Scoping Review	Important requirements for mHealth, the availability of devices and network connectivity have dramatically improved in the past years globally. mHealth applications are being developed at a rapid pace. But a thorough impact assessment is not routinely performed. We performed a scoping review to compile an overview of evaluation methods used to assess mHealth applications. Preliminary results are …	evaluation methods; impact assessment; mHealth	Studies in Health Technology and Informatics (HTI)	0	1	0
11	14	Firth, J., & Torous, J. (2015). Smartphone Apps for Schizophrenia: A Systematic Review. JMIR mHealth and uHealth, 3(4), e102. https://doi-org.tudelft.idm.oclc.org/10.2196/mhealth.4930	https://www-ncbi-nlm-nih-gov.tudelft.idm.oclc.org/pmc/articles/PMC4704940/	Firth J, Torous J.	Smartphone Apps for Schizophrenia: A Systematic Review	Background: There is increasing interest in using mobile technologies such as smartphones for improving the care of patients with schizophrenia. However, less is known about the current clinical evidence for the feasibility and effectiveness of smartphone apps in this population. Objective: To review the published literature of smartphone apps applied for the care of patients with schizophrenia a…	eHealth; fitness; mHealth; psychosis; schizophrenia; smartphones; technology; wearables	JMIR mHealth and uHealth	0	0	1
12	15	Mackintosh, N., Terblanche, M., Maharaj, R., Xyrichis, A., Franklin, K., Keddie, J., Larkins, E., Maslen, A., Skinner, J., Newman, S., De Sousa Magalhaes, J. H., & Sandall, J. (2016). Telemedicine with clinical decision support for critical care: a systematic review. Systematic reviews, 5(1), 176. https://doi-org.tudelft.idm.oclc.org/10.1186/s13643-016-0357-7	https://www-ncbi-nlm-nih-gov.tudelft.idm.oclc.org/pmc/articles/PMC5070369/	Mackintosh N, Terblanche M, Maharaj R, Xyrichis A, Franklin K, Keddie J, Larkins E, Maslen A, Skinner J, Newman S, De Sousa Magalhaes JH, Sandall J.	Telemedicine with clinical decision support for critical care: a systematic review	Background: Telemedicine applications aim to address variance in clinical outcomes and increase access to specialist expertise. Despite widespread implementation, there is little robust evidence about cost-effectiveness, clinical benefits, and impact on quality and safety of critical care telemedicine. The primary objective was to determine the impact of critical care telemedicine (with clinical …	Clinical decision support; Critical care; Patient safety; Systematic review; Telemedicine	Systematic Reviews	0	1	0
13	16	Brunton, L., Bower, P., & Sanders, C. (2015). The Contradictions of Telehealth User Experience in Chronic Obstructive Pulmonary Disease (COPD): A Qualitative Meta-Synthesis. PloS one, 10(10), e0139561. https://doi-org.tudelft.idm.oclc.org/10.1371/journal.pone.0139561	https://www-ncbi-nlm-nih-gov.tudelft.idm.oclc.org/pmc/articles/PMC4605508/	Brunton L, Bower P, Sanders C.	The Contradictions of Telehealth User Experience in Chronic Obstructive Pulmonary Disease (COPD): A Qualitative Meta-Synthesis	Objective: As the global burden of chronic disease rises, policy makers are showing a strong interest in adopting telehealth technologies for use in long term condition management, including COPD. However, there remain barriers to its implementation and sustained use. To date, there has been limited qualitative investigation into how users (both patients/carers and staff) perceive and experience …		PLOS ONE	0	0	1
14	18	Greenhalgh, T., A'Court, C., & Shaw, S. (2017). Understanding heart failure; explaining telehealth - a hermeneutic systematic review. BMC cardiovascular disorders, 17(1), 156. https://doi-org.tudelft.idm.oclc.org/10.1186/s12872-017-0594-2	https://www-ncbi-nlm-nih-gov.tudelft.idm.oclc.org/pmc/articles/PMC5471857/	Greenhalgh T, A'Court C, Shaw S.	Understanding heart failure; explaining telehealth - a hermeneutic systematic review	Background: Enthusiasts for telehealth extol its potential for supporting heart failure management. But randomised trials have been slow to recruit and produced conflicting findings; real-world roll-out has been slow. We sought to inform policy by making sense of a complex literature on heart failure and its remote management. Methods: Through database searching and citation tracking, we identifi…	Heart failure; Hermeneutic review; Patient experience; Systematic review; Telehealth.	BMC Cardiovascular Disorders	0	0	1
15	19	Wesselman, L. M., Hooghiemstra, A. M., Schoonmade, L. J., de Wit, M. C., van der Flier, W. M., & Sikkes, S. A. (2019). Web-Based Multidomain Lifestyle Programs for Brain Health: Comprehensive Overview and Meta-Analysis. JMIR mental health, 6(4), e12104. https://doi-org.tudelft.idm.oclc.org/10.2196/12104	https://www-ncbi-nlm-nih-gov.tudelft.idm.oclc.org/pmc/articles/PMC6477576/	Wesselman LM, Hooghiemstra AM, Schoonmade LJ, de Wit MC, van der Flier WM, Sikkes SA.	Web-Based Multidomain Lifestyle Programs for Brain Health: Comprehensive Overview and Meta-Analysis	Background: The number of people living with dementia is increasing worldwide, mainly because of aging of the population. To date, there is no pharmaceutical intervention to delay or treat cognitive decline or dementia. As an estimated one-third of dementia cases might be attributable to modifiable lifestyle factors (such as cognitive and physical activity), multidomain lifestyle interventions ar…	cognition; dementia; health promotion; healthy aging; internet; lifestyle; meta-analysis; primary prevention; telemedicine.	JMIR Mental Health	0	0	1
16	21	Jalil, S., Myers, T., & Atkinson, I. (2015). A meta-synthesis of behavioral outcomes from telemedicine clinical trials for type 2 diabetes and the Clinical User-Experience Evaluation (CUE). Journal of medical systems, 39(3), 28. https://doi-org.tudelft.idm.oclc.org/10.1007/s10916-015-0191-9	https://link-springer-com.tudelft.idm.oclc.org/article/10.1007/s10916-015-0191-9	Jalil S., Myers T., Atkinson I.	A Meta-Synthesis of Behavioral Outcomes from Telemedicine Clinical Trials for Type 2 Diabetes and the Clinical User-Experience Evaluation (CUE)	A worldwide demographic shift is in progress and the aged population proportion is projected to more than double across the next four decades. Our current healthcare models may not be adequate to handle this shift in demography, which may have serious consequences for the ageing population who are more prone to chronic diseases. One proposed remediation is to provide in-home assisted healthcare w…	Clinical trial; Clinical user-experience evaluation; Human computer interaction; Technology-intervened treatment; Telemedicine	Journal of Medical Systems	0	0	1
17	22	Lemon, C., Huckvale, K., Carswell, K., & Torous, J. (2020). A Narrative Review of Methods for Applying User Experience in the Design and Assessment of Mental Health Smartphone Interventions. International journal of technology assessment in health care, 36(1), 64–70. https://doi-org.tudelft.idm.oclc.org/10.1017/S0266462319003507	https://www-cambridge-org.tudelft.idm.oclc.org/core/journals/international-journal-of-technology-assessment-in-health-care/article/narrative-review-of-methods-for-applying-user-experience-in-the-design-and-assessment-of-mental-health-smartphone-interventions/261572238D862A04EC58B2FDA40CF978	Lemon C., Huckvale K., Carswell K., Torous J.	A Narrative Review of Methods for Applying User Experience in the Design and Assessment of Mental Health Smartphone Interventions	Objectives: User experience (UX) plays a key role in uptake and usage of mental health smartphone interventions, yet remains underinvestigated. This review aimed to characterize and compare UX evaluation approaches that have been applied in this specific context, and to identify implications for research and practice. Methods: A narrative review was conducted of UX-themed studies published in Pub…	Apps; eHealth; Mental health; Mobile health; User experience	International Journal of Technology Assessment in Health Care	0	0	1
18	23	Barken, T. L., Söderhamn, U., & Thygesen, E. (2019). A sense of belonging: A meta-ethnography of the experience of patients with chronic obstructive pulmonary disease receiving care through telemedicine. Journal of advanced nursing, 75(12), 3219–3230. https://doi-org.tudelft.idm.oclc.org/10.1111/jan.14117	https://onlinelibrary-wiley-com.tudelft.idm.oclc.org/doi/full/10.1111/jan.14117	Barken T.L., Söderhamn U., Thygesen E.	A sense of belonging: A meta-ethnography of the experience of patients with chronic obstructive pulmonary disease receiving care through telemedicine	Aim: To synthesize the qualitative research in the literature addressing how patients with chronic obstructive pulmonary disease experience care received by telemedicine. Design: Meta-ethnography. Data Sources: Twelve studies, published from 2013 – 2018, were identified by a search of relevant systematic databases in June 2017, including updated searches performed in June 2018. Review Methods: Th…	chronic obstructive pulmonary disease; experience; meta-ethnography; nurse-patient relationship; nursing; systematic review; telemedicine	The Journal of Advanced Nursing (JAN)	0	0	1
19	24	Choi, W., Wang, S., Lee, Y., Oh, H., & Zheng, Z. (2020). A systematic review of mobile health technologies to support self-management of concurrent diabetes and hypertension. Journal of the American Medical Informatics Association : JAMIA, 27(6), 939–945. https://doi-org.tudelft.idm.oclc.org/10.1093/jamia/ocaa029	https://academic-oup-com.tudelft.idm.oclc.org/jamia/article-abstract/27/6/939/5827856?redirectedFrom=fulltext	Choi W., Wang S., Lee Y., Oh H., Zheng Z.	A systematic review of mobile health technologies to support self-management of concurrent diabetes and hypertension	This article reports results from a systematic literature review of the current state of mobile health (mHealth) technologies that have the potential to support self-management for people with diabetes and hypertension. The review aims to (a) characterize mHealth technologies used or described in the mHealth literature and (b) summarize their effects on self-management for people with diabetes an…	diabetes mellitus; hypertension; mHealth; mobile health; multiple chronic conditions	Journal of the American Medical Informatics Association : JAMIA	1	0	1
20	25	Swanepoel, d., & Hall, J. W., 3rd (2010). A systematic review of telehealth applications in audiology. Telemedicine journal and e-health : the official journal of the American Telemedicine Association, 16(2), 181–200. https://doi-org.tudelft.idm.oclc.org/10.1089/tmj.2009.0111	https://www-liebertpub-com.tudelft.idm.oclc.org/doi/10.1089/tmj.2009.0111?url_ver=Z39.88-2003&rfr_id=ori:rid:crossref.org&rfr_dat=cr_pub%20%200pubmed	De Swanepoel W., Hall III J.W.	A systematic review of telehealth applications in audiology	Hearing loss is a pervasive global healthcare concern with an estimated 10% of the global population affected to a mild or greater degree. In the absence of appropriate diagnosis and intervention it can become a lifelong disability with serious consequences on the quality of life and societal integration and participation of the affected persons. Unfortunately, there is a major dearth of hearing …		Telemedicine and e-Health	0	0	1
21	26	Kuijpers, W., Groen, W. G., Aaronson, N. K., & van Harten, W. H. (2013). A systematic review of web-based interventions for patient empowerment and physical activity in chronic diseases: relevance for cancer survivors. Journal of medical Internet research, 15(2), e37. https://doi-org.tudelft.idm.oclc.org/10.2196/jmir.2281	https://www-ncbi-nlm-nih-gov.tudelft.idm.oclc.org/pmc/articles/PMC3636300/	Kuijpers W., Groen W.G., Aaronson N.K., Van Harten W.H.	A systematic review of web-based interventions for patient empowerment and physical activity in chronic diseases: Relevance for cancer survivors	Background: Patient empowerment reflects the ability of patients to positively influence their health and health behavior such as physical activity. While interactive Web-based interventions are increasingly used in various chronic disease settings to enhance empowerment and physical activity, such interventions are still uncommon for cancer survivors. Objective: The objective of this study was t…	Cancer survivor; Chronic disease; Internet intervention; Patient empowerment; Physical activity; Systematic review	Journal of Medical Internet Research	0	0	1
22	28	Wildenbos, G. A., Peute, L., & Jaspers, M. (2018). Aging barriers influencing mobile health usability for older adults: A literature based framework (MOLD-US). International journal of medical informatics, 114, 66–75. https://doi-org.tudelft.idm.oclc.org/10.1016/j.ijmedinf.2018.03.012	https://www-sciencedirect-com.tudelft.idm.oclc.org/science/article/pii/S1386505618302454?via%3Dihub	Wildenbos G.A., Peute L., Jaspers M.	Aging barriers influencing mobile health usability for older adults: A literature based framework (MOLD-US)	Background: With the growing population of older adults as a potential user group of mHealth, the need increases for mHealth interventions to address specific aging characteristics of older adults. The existence of aging barriers to computer use is widely acknowledged. Yet, usability studies show that mHealth still fails to be appropriately designed for older adults and their expectations. To enh…	Aging barriers; eHealth; Elderly; Human factor design; mHealth; User experience	International Journal of Medical Informatics	0	0	1
23	30	Memon, M., Wagner, S. R., Pedersen, C. F., Beevi, F. H., & Hansen, F. O. (2014). Ambient assisted living healthcare frameworks, platforms, standards, and quality attributes. Sensors (Basel, Switzerland), 14(3), 4312–4341. https://doi-org.tudelft.idm.oclc.org/10.3390/s140304312	https://www-ncbi-nlm-nih-gov.tudelft.idm.oclc.org/pmc/articles/PMC4003945/	Memon M., Wagner S.R., Pedersen C.F., Aysha Beevi F.H., Hansen F.O.	Ambient Assisted Living healthcare frameworks, platforms, standards, and quality attributes	Ambient Assisted Living (AAL) is an emerging multi-disciplinary field aiming at exploiting information and communication technologies in personal healthcare and telehealth systems for countering the effects of growing elderly population. AAL systems are developed for personalized, adaptive, and anticipatory requirements, necessitating high quality-of-service to achieve interoperability, usability…	Ambient Assisted Living; Electronic health record; Healthcare IT; Interoperability; Participatory development; Personal health monitoring; Security and privacy; Telehealth; Usability	Sensors	0	0	1
24	34	Denecke, K., Gabarron, E., Grainger, R., Konstantinidis, S. T., Lau, A., Rivera-Romero, O., Miron-Shatz, T., & Merolli, M. (2019). Artificial Intelligence for Participatory Health: Applications, Impact, and Future Implications. Yearbook of medical informatics, 28(1), 165–173. https://doi-org.tudelft.idm.oclc.org/10.1055/s-0039-1677902	https://www-ncbi-nlm-nih-gov.tudelft.idm.oclc.org/pmc/articles/PMC6697496/	Denecke K., Gabarron E., Grainger R., Konstantinidis S.T., Lau A., Rivera-Romero O., Miron-Shatz T., Merolli M.	Artificial Intelligence for Participatory Health: Applications, Impact, and Future Implications	OBJECTIVE: Artificial intelligence (AI) provides people and professionals working in the field of participatory health informatics an opportunity to derive robust insights from a variety of online sources. The objective of this paper is to identify current state of the art and application areas of AI in the context of participatory health. METHODS: A search was conducted across seven databases (P…		Yearbook of Medical Informatics	0	1	0
25	35	O'Keefe, M., White, K., & Jennings, J. C. (2019). Asynchronous telepsychiatry: A systematic review. Journal of telemedicine and telecare, 1357633X19867189. Advance online publication. https://doi-org.tudelft.idm.oclc.org/10.1177/1357633X19867189	https://journals-sagepub-com.tudelft.idm.oclc.org/doi/10.1177/1357633X19867189?url_ver=Z39.88-2003&rfr_id=ori:rid:crossref.org&rfr_dat=cr_pub%20%200pubmed	O’Keefe M., White K., Jennings J.C.	Asynchronous telepsychiatry: A systematic review	Introduction: Healthcare providers and systems increasingly utilize telehealth modalities to address barriers and challenges for healthcare delivery. Specialties, such as psychiatry, are testing asynchronous methods for telehealth delivery. The National Quality Forum (NQF) developed a framework with which to assess the quality of telemedicine according to measures and measure concepts within four…	asynchronous; quality; systematic review; telemedicine; Telepsychiatry	Journal of Telemedicine and Telecare	0	0	1
26	37	Cox, A., Lucas, G., Marcu, A., Piano, M., Grosvenor, W., Mold, F., Maguire, R., & Ream, E. (2017). Cancer Survivors' Experience With Telehealth: A Systematic Review and Thematic Synthesis. Journal of medical Internet research, 19(1), e11. https://doi-org.tudelft.idm.oclc.org/10.2196/jmir.6575	https://www-ncbi-nlm-nih-gov.tudelft.idm.oclc.org/pmc/articles/PMC5259589/	Cox A., Lucas G., Marcu A., Piano M., Grosvenor W., Mold F., Maguire R., Ream E.	Cancer survivors' experience with telehealth: A systematic review and thematic synthesis	Background: Net survival rates of cancer are increasing worldwide, placing a strain on health service provision. There is a drive to transfer the care of cancer survivors-individuals living with and beyond cancer-to the community and encourage them to play an active role in their own care. Telehealth, the use of technology in remote exchange of data and communication between patients and health c…	Neoplasms; Patient preference; Patient satisfaction; Survival; Systematic review; Telemedicine	Journal of Medical Internet Research	0	0	1
27	38	Ames, H. M., Glenton, C., Lewin, S., Tamrat, T., Akama, E., & Leon, N. (2019). Clients' perceptions and experiences of targeted digital communication accessible via mobile devices for reproductive, maternal, newborn, child, and adolescent health: a qualitative evidence synthesis. The Cochrane database of systematic reviews, 10(10), CD013447. Advance online publication. https://doi-org.tudelft.idm…	https://www-ncbi-nlm-nih-gov.tudelft.idm.oclc.org/pmc/articles/PMC6791116/	Ames H.M.R., Glenton C., Lewin S., Tamrat T., Akama E., Leon N.	Clients’ perceptions and experiences of targeted digital communication accessible via mobile devices for reproductive, maternal, newborn, child, and adolescent health: A qualitative evidence synthesis	Background Governments and health systems are increasingly using mobile devices to communicate with patients and the public. Targeted digital client communication is when the health system transmits information to particular individuals or groups of people, based on their health or demographic status. Common types of targeted client communication are text messages that remind people to go to appo…		The Cochrane database of systematic reviews	0	0	1
28	39	Søgaard Neilsen, A., & Wilson, R. L. (2019). Combining e-mental health intervention development with human computer interaction (HCI) design to enhance technology-facilitated recovery for people with depression and/or anxiety conditions: An integrative literature review. International journal of mental health nursing, 28(1), 22–39. https://doi-org.tudelft.idm.oclc.org/10.1111/inm.12527	https://onlinelibrary-wiley-com.tudelft.idm.oclc.org/doi/full/10.1111/inm.12527	Søgaard Neilsen A., Wilson R.L.	Combining e-mental health intervention development with human computer interaction (HCI) design to enhance technology-facilitated recovery for people with depression and/or anxiety conditions: An integrative literature review	Computer scientists contend that understanding human computer interaction (HCI) is an important factor in developing successful computer user experiences. Mental health professionals across a range of disciplines are increasingly developing and implementing Internet-based treatments for people with a variety of mental health conditions. Many therapeutic and economic benefits are associated with t…	anxiety; depression; digital interventions; e-mental health; patient safety	International Journal of Mental Health Nursing	0	0	1
29	41	Hoffman, A. S., Volk, R. J., Saarimaki, A., Stirling, C., Li, L. C., Härter, M., Kamath, G. R., & Llewellyn-Thomas, H. (2013). Delivering patient decision aids on the Internet: definitions, theories, current evidence, and emerging research areas. BMC medical informatics and decision making, 13 Suppl 2(Suppl 2), S13. https://doi-org.tudelft.idm.oclc.org/10.1186/1472-6947-13-S2-S13	https://www-ncbi-nlm-nih-gov.tudelft.idm.oclc.org/pmc/articles/PMC4043476/	Hoffman A.S., Volk R.J., Saarimaki A., Stirling C., Li L.C., Härter M., Kamath G.R., Llewellyn-Thomas H.	Delivering patient decision aids on the Internet: Definitions, theories, current evidence, and emerging research areas	Background: In 2005, the International Patient Decision Aids Standards Collaboration identified twelve quality dimensions to guide assessment of patient decision aids. One dimension - the delivery of patient decision aids on the Internet - is relevant when the Internet is used to provide some or all components of a patient decision aid. Building on the original background chapter, this paper prov…		MC medical informatics and decision making,	1	1	0
30	44	Morrison, D., Wyke, S., Agur, K., Cameron, E. J., Docking, R. I., Mackenzie, A. M., McConnachie, A., Raghuvir, V., Thomson, N. C., & Mair, F. S. (2014). Digital asthma self-management interventions: a systematic review. Journal of medical Internet research, 16(2), e51. https://doi-org.tudelft.idm.oclc.org/10.2196/jmir.2814	https://www-ncbi-nlm-nih-gov.tudelft.idm.oclc.org/pmc/articles/PMC3958674/	Morrison D., Wyke S., Agur K., Cameron E.J., Docking R.I., MacKenzie A.M., McConnachie A., Raghuvir V., Thomson N.C., Mair F.S.	Digital asthma self-management interventions: A systematic review	Background: Many people with asthma tolerate symptoms and lifestyle limitations unnecessarily by not utilizing proven therapies. Better support for self-management is known to improve asthma control, and increasingly the Internet and other digital media are being used to deliver that support. Objective: Our goal was to summarize current knowledge, evidenced through existing systematic reviews, of…	Asthma; EHealth; INTERNET; Patient education; Self-management; Systematic review	Journal of Medical Internet Research	0	0	1
31	45	Brigden, A., Anderson, E., Linney, C., Morris, R., Parslow, R., Serafimova, T., Smith, L., Briggs, E., Loades, M., & Crawley, E. (2020). Digital Behavior Change Interventions for Younger Children With Chronic Health Conditions: Systematic Review. Journal of medical Internet research, 22(7), e16924. https://doi-org.tudelft.idm.oclc.org/10.2196/16924	https://www-ncbi-nlm-nih-gov.tudelft.idm.oclc.org/pmc/articles/PMC7428934/	Brigden A., Anderson E., Linney C., Morris R., Parslow R., Serafimova T., Smith L., Briggs E., Loades M., Crawley E.	Digital behavior change interventions for younger children with chronic health conditions: Systematic review	Background: The prevalence of chronic health conditions in childhood is increasing, and behavioral interventions can support the management of these conditions. Compared with face-to-face treatment, the use of digital interventions may be more cost-effective, appealing, and accessible, but there has been inadequate attention to their use with younger populations (children aged 5-12 years). Object…	Behavior; Chronic illness; Digital health; EHealth; Electronic health; MHealth; Mobile health; Mobile phone; Pediatrics; Systematic review	Journal of Medical Internet Research	0	0	1
32	46	Bashi, N., Fatehi, F., Mosadeghi-Nik, M., Askari, M. S., & Karunanithi, M. (2020). Digital health interventions for chronic diseases: a scoping review of evaluation frameworks. BMJ health & care informatics, 27(1), e100066. https://doi-org.tudelft.idm.oclc.org/10.1136/bmjhci-2019-100066	https://www-ncbi-nlm-nih-gov.tudelft.idm.oclc.org/pmc/articles/PMC7252973/	Bashi N., Fatehi F., Mosadeghi-Nik M., Askari M.S., Karunanithi M.	Digital health interventions for chronic diseases: A scoping review of evaluation frameworks	Background Monitoring and evaluations of digital health (DH) solutions for the management of chronic diseases are quite heterogeneous and evidences around evaluating frameworks are inconsistent. An evidenced-based framework is needed to inform the evaluation process and rationale of such interventions. We aimed to explore the nature, extent and components of existing DH frameworks for chronic dis…	BMJ Health Informatics; health care; medical informatics	BMJ health & care informatics	1	0	1
33	49	Barello, S., Triberti, S., Graffigna, G., Libreri, C., Serino, S., Hibbard, J., & Riva, G. (2016). eHealth for Patient Engagement: A Systematic Review. Frontiers in psychology, 6, 2013. https://doi-org.tudelft.idm.oclc.org/10.3389/fpsyg.2015.02013	https://www-ncbi-nlm-nih-gov.tudelft.idm.oclc.org/pmc/articles/PMC4705444/	Barello S., Triberti S., Graffigna G., Libreri C., Serino S., Hibbard J., Riva G.	eHealth for patient engagement: A Systematic Review	eHealth interventions are recognized to have a tremendous potential to promote patient engagement. To date, the majority of studies examine the efficacy of eHealth in enhancing clinical outcomes without focusing on patient engagement in its specificity. This paper aimed at reviewing findings from the literature about the use of eHealth in engaging patients in their own care process. We undertook …	eHealth; Patient activation; Patient engagement; Patient experience; Systematic review	Frontiers in Psychology	0	0	1
34	50	Liddy, C., Drosinis, P., & Keely, E. (2016). Electronic consultation systems: worldwide prevalence and their impact on patient care-a systematic review. Family practice, 33(3), 274–285. https://doi-org.tudelft.idm.oclc.org/10.1093/fampra/cmw024	https://academic-oup-com.tudelft.idm.oclc.org/fampra/article/33/3/274/1749814	Liddy C., Drosinis P., Keely E.	Electronic consultation systems: Worldwide prevalence and their impact on patient care-a systematic review	Background: Many health organizations are exploring the potential of electronic consultation (eConsult) services to address excessive wait times for specialist care. Objective: To understand the effectiveness, population impact and costs associated with implementation of eConsult services. Methods: We conducted a systematic review using a narrative synthesis approach. We searched Medline and Emba…	Access to care; EConsult; Electronic consultation; Primary care; Referral; Wait times	Family practice	1	0	1
35	52	Slater, H., Campbell, J. M., Stinson, J. N., Burley, M. M., & Briggs, A. M. (2017). End User and Implementer Experiences of mHealth Technologies for Noncommunicable Chronic Disease Management in Young Adults: Systematic Review. Journal of medical Internet research, 19(12), e406. https://doi-org.tudelft.idm.oclc.org/10.2196/jmir.8888	https://www-ncbi-nlm-nih-gov.tudelft.idm.oclc.org/pmc/articles/PMC5743925/	Slater H., Campbell J.M., Stinson J.N., Burley M.M., Briggs A.M.	End User and implementer experiences of mhealth technologies for noncommunicable chronic disease management in young adults: Systematic review	Background: Chronic noncommunicable diseases (NCDs) such as asthma, diabetes, cancer, and persistent musculoskeletal pain impose an escalating and unsustainable burden on young people, their families, and society. Exploring how mobile health (mHealth) technologies can support management for young people with NCDs is imperative. Objective: The aim of this study was to identify, appraise, and synth…	Chronic Disease; Health policy; Health Services Research; Musculoskeletal Pain; Noncommunicable Disease; Telemedicine	Journal of Medical Internet Research	0	0	1
36	54	Bruce, C., Harrison, P., Giammattei, C., Desai, S. N., Sol, J. R., Jones, S., & Schwartz, R. (2020). Evaluating Patient-Centered Mobile Health Technologies: Definitions, Methodologies, and Outcomes. JMIR mHealth and uHealth, 8(11), e17577. https://doi-org.tudelft.idm.oclc.org/10.2196/17577	https://www-ncbi-nlm-nih-gov.tudelft.idm.oclc.org/pmc/articles/PMC7688390/	Bruce C., Harrison P., Giammattei C., Desai S.-N., Sol J.R., Jones S., Schwartz R.	Evaluating patient-centered mobile health technologies: Definitions, methodologies, and outcomes	Several recently published studies and consensus statements have demonstrated that there is only modest (and in many cases, low-quality) evidence that mobile health (mHealth) can improve patient clinical outcomes such as the length of stay or reduction of readmissions. There is also uncertainty as to whether mHealth can improve patient-centered outcomes such as patient engagement or patient satis…	Digital interventions; Digital technology; Effectiveness; Health care; Information technologies; Innovation; Length of stay; Outcomes; Patient activation; Patient adherence; Patient centeredness; Patient engagement; Patient experience; Patient-centered care; Patient-facing technologies; Quality; Quality improvement; Readmissions	JMIR mHealth and uHealth	1	1	0
37	56	Rising, K. L., Ward, M. M., Goldwater, J. C., Bhagianadh, D., & Hollander, J. E. (2018). Framework to Advance Oncology-Related Telehealth. JCO clinical cancer informatics, 2, 1–11. https://doi-org.tudelft.idm.oclc.org/10.1200/CCI.17.00156	https://ascopubs.org/doi/10.1200/CCI.17.00156?url_ver=Z39.88-2003&rfr_id=ori:rid:crossref.org&rfr_dat=cr_pub%20%200pubmed	Rising K.L., Ward M.M., Goldwater J.C., Bhagianadh D., Hollander J.E.	Framework to advance oncology-related telehealth	Purpose As telehealth is increasingly used across the clinical care spectrum to provide patientcentered care, it is important to have robust measures to assess its impact on patient outcomes and care processes. The National Quality Forum (NQF) developed a Telehealth Framework to organize measures and inform target areas for measure development that includes the following four domains: access to c…		JCO Clinical Cancer Informatics	0	0	1
38	58	Ziebland, S., & Wyke, S. (2012). Health and illness in a connected world: how might sharing experiences on the internet affect people's health?. The Milbank quarterly, 90(2), 219–249. https://doi-org.tudelft.idm.oclc.org/10.1111/j.1468-0009.2012.00662.x	https://www-ncbi-nlm-nih-gov.tudelft.idm.oclc.org/pmc/articles/PMC3460203/	Ziebland S., Wyke S.	Health and illness in a connected world: How might sharing experiences on the internet affect people's health?	Context: The use of the Internet for peer-to-peer connection has been one of its most dramatic and transformational features. Yet this is a new field with no agreement on a theoretical and methodological basis. The scientific base underpinning this activity needs strengthening, especially given the explosion of web resources that feature experiences posted by patients themselves. This review info…	E-health; Patients' experiences; Review; Theory	The Milbank Quarterly	0	1	0
39	60	Lim, S., Tan, A., Madden, S., & Hill, B. (2019). Health Professionals' and Postpartum Women's Perspectives on Digital Health Interventions for Lifestyle Management in the Postpartum Period: A Systematic Review of Qualitative Studies. Frontiers in endocrinology, 10, 767. https://doi-org.tudelft.idm.oclc.org/10.3389/fendo.2019.00767	https://www-ncbi-nlm-nih-gov.tudelft.idm.oclc.org/pmc/articles/PMC6856138/	Lim S., Tan A., Madden S., Hill B.	Health Professionals' and Postpartum Women's Perspectives on Digital Health Interventions for Lifestyle Management in the Postpartum Period: A Systematic Review of Qualitative Studies	Objective: To explore postpartum women and health professionals' perspectives of digital health interventions (DHIs) for lifestyle management in postpartum women. Design: A systematic review and thematic synthesis of peer-reviewed qualitative studies. Relevant databases were searched from 1990 to 2019. Study quality was appraised using the Critical Appraisal Skills Programme (CASP) Qualitative Ch…	digital health interventions; eHealth; lifestyle management; postpartum women; qualitative; systematic review; weight	Frontiers in Psychology	0	0	1
40	61	Heikkilä, A., & Maijala, V. (2016). Heart failure patients' experiences of mobile phone-based telemonitoring in self-care: a qualitative systematic review protocol. JBI database of systematic reviews and implementation reports, 14(5), 68–74. https://doi-org.tudelft.idm.oclc.org/10.11124/JBISRIR-2016-001623	https://journals.lww.com/jbisrir/Fulltext/2016/05000/Heart_failure_patients__experiences_of_mobile.9.aspx	Heikkilä A., Maijala V.	Heart failure patients' experiences of mobile phone-based telemonitoring in self-care: a qualitative systematic review protocol	REVIEW QUESTION/OBJECTIVE: The objective of this systematic review is to explore heart failure patients' experiences of mobile-phone based telemonitoring in self-care.		JBI Evidence Synthesis	0	1	0
41	62	Wani, T. A., Mendoza, A., & Gray, K. (2020). Hospital Bring-Your-Own-Device Security Challenges and Solutions: Systematic Review of Gray Literature. JMIR mHealth and uHealth, 8(6), e18175. https://doi-org.tudelft.idm.oclc.org/10.2196/18175	https://www-ncbi-nlm-nih-gov.tudelft.idm.oclc.org/pmc/articles/PMC7333072/	Wani T.A., Mendoza A., Gray K.	Hospital Bring-your-own-device security challenges and solutions: Systematic review of gray literature	Background: As familiarity with and convenience of using personal devices in hospitals help improve the productivity, efficiency, and workflow of hospital staff, the health care bring-your-own-device (BYOD) market is growing consistently. However, security concerns owing to the lack of control over the personal mobile devices of staff, which may contain sensitive data such as personal health info…	Bring-your-own-device; BYOD; Computer security; Confidentiality; Health care facilities; Mhealth; Mobile phone	JMIR mHealth and uHealth	0	1	0
42	63	Cheung, K. L., Durusu, D., Sui, X., & de Vries, H. (2019). How recommender systems could support and enhance computer-tailored digital health programs: A scoping review. Digital health, 5, 2055207618824727. https://doi-org.tudelft.idm.oclc.org/10.1177/2055207618824727	https://www-ncbi-nlm-nih-gov.tudelft.idm.oclc.org/pmc/articles/PMC6379797/	Cheung K.L., Durusu D., Sui X., de Vries H.	How recommender systems could support and enhance computer-tailored digital health programs: A scoping review	Objective: Tailored digital health programs can promote positive health-related lifestyle changes and have been shown to be (cost) effective in trials. However, such programs are used suboptimally. New approaches are needed to optimise the use of these programs. This paper illustrates the potential of recommender systems to support and enhance computer-tailored digital health interventions. The a…	Adoption; computer tailoring; digital health; eHealth; hybrid; recommender system; usage; user experience	Digital health	0	0	1
43	65	Raber-Johnson, M. L., Gallwitz, W. E., Sullivan, E. J., & Storer, P. (2020). Innovation in Clinical Trial Design and Product Promotion: Evolving the Patient Perspective With Regulatory and Technological Advances. Therapeutic innovation & regulatory science, 54(3), 519–527. https://doi-org.tudelft.idm.oclc.org/10.1007/s43441-019-00083-5	https://pubmed-ncbi-nlm-nih-gov.tudelft.idm.oclc.org/33301144/	Raber-Johnson M.L., Gallwitz W.E., Sullivan E.J., Storer P.	Innovation in Clinical Trial Design and Product Promotion: Evolving the Patient Perspective With Regulatory and Technological Advances	Clinical trials are evolving to innovative designs and capabilities. Clinical outcomes from pivotal trials are the backbone of good marketing practices. Novel study designs included in product labels and the uptick of innovative technology foreshadow a crescendo of patient empowerment not only in clinical trials, but also in the real-world setting. The following review will initially explore the …	clinical development; commercialization; digital health; promotion; real world evidence (RWE)	Therapeutic Innovation & Regulatory Science	1	1	0
44	70	Dimitrov D. V. (2016). Medical Internet of Things and Big Data in Healthcare. Healthcare informatics research, 22(3), 156–163. https://doi-org.tudelft.idm.oclc.org/10.4258/hir.2016.22.3.156	https://www-ncbi-nlm-nih-gov.tudelft.idm.oclc.org/pmc/articles/PMC4981575/	Dimitrov D.V.	Medical internet of things and big data in healthcare	Objectives: A number of technologies can reduce overall costs for the prevention or management of chronic illnesses. These include devices that constantly monitor health indicators, devices that auto-administer therapies, or devices that track real-time health data when a patient self-administers a therapy. Because they have increased access to high-speed Internet and smartphones, many patients h…	Disease Management; Mobile Applications; Smartphone; Telemedicine; Wireless Technology	Healthcare Informatics Research	0	1	0
45	72	Rincon, E., Monteiro-Guerra, F., Rivera-Romero, O., Dorronzoro-Zubiete, E., Sanchez-Bocanegra, C. L., & Gabarron, E. (2017). Mobile Phone Apps for Quality of Life and Well-Being Assessment in Breast and Prostate Cancer Patients: Systematic Review. JMIR mHealth and uHealth, 5(12), e187. https://doi-org.tudelft.idm.oclc.org/10.2196/mhealth.8741	https://www-ncbi-nlm-nih-gov.tudelft.idm.oclc.org/pmc/articles/PMC5735250/	Rincon E., Monteiro-Guerra F., Rivera-Romero O., Dorronzoro-Zubiete E., Sanchez-Bocanegra C.L., Gabarron E.	Mobile phone apps for quality of life and well-being assessment in breast and prostate cancer patients: Systematic review	Background: Mobile phone health apps are increasingly gaining attention in oncological care as potential tools for supporting cancer patients. Although the number of publications and health apps focusing on cancer is increasing, there are still few specifically designed for the most prevalent cancers diagnosed: breast and prostate cancers. There is a need to review the effect of these apps on bre…	App; Cancer; MHealth; Mobile phone; Quality of life; Well-being	JMIR mHealth and uHealth	0	0	1
46	74	Ingemann, C., Hansen, N. F., Hansen, N. L., Jensen, K., Larsen, C., & Chatwood, S. (2020). Patient experience studies in the circumpolar region: a scoping review. BMJ open, 10(10), e042973. https://doi-org.tudelft.idm.oclc.org/10.1136/bmjopen-2020-042973	https://www-ncbi-nlm-nih-gov.tudelft.idm.oclc.org/pmc/articles/PMC7537463/	Ingemann C., Hansen N.F., Hansen N.L., Jensen K., Larsen C.V.L., Chatwood S.	Patient experience studies in the circumpolar region: A scoping review	Objectives Patient experiences with health systems constitute a crucial pillar of quality care. Across the Arctic, patients' interactions with the healthcare system are influenced by challenges of access, historical inequities and social determinants. This scoping review sought to describe the range and nature of peer-reviewed literature on patient experience studies conducted within the circumpo…	primary care; public health; qualitative research; quality in health care	BMJ Open	1	0	1
47	75	Leonardsen, A. L., Hardeland, C., Helgesen, A. K., & Grøndahl, V. A. (2020). Patient experiences with technology enabled care across healthcare settings- a systematic review. BMC health services research, 20(1), 779. https://doi-org.tudelft.idm.oclc.org/10.1186/s12913-020-05633-4	https://www-ncbi-nlm-nih-gov.tudelft.idm.oclc.org/pmc/articles/PMC7446109/	Leonardsen A.-C.L., Hardeland C., Helgesen A.K., Grøndahl V.A.	Patient experiences with technology enabled care across healthcare settings- a systematic review	Background: Healthcare services are facing extensive challenges due to the increased proportion of elderly persons and persons with chronic disease. Technology enabled care (TEC) is a collective term for telecare, telehealth, telemedicine, mobile (m)-, digital- and electronic (e) health services. TEC is increasingly seen as a solution to many of the challenges facing the health sector. Patient pe…	Digital health; Digitalization; E-health; Patient experiences; Technology enabled care; Telehealth; Telemedicine	BMC health services research	1	0	1
48	79	Steindal, S. A., Nes, A., Godskesen, T. E., Dihle, A., Lind, S., Winger, A., & Klarare, A. (2020). Patients' Experiences of Telehealth in Palliative Home Care: Scoping Review. Journal of medical Internet research, 22(5), e16218. https://doi-org.tudelft.idm.oclc.org/10.2196/16218	https://www-ncbi-nlm-nih-gov.tudelft.idm.oclc.org/pmc/articles/PMC7238080/	Steindal S.A., Nes A.A.G., Godskesen T.E., Dihle A., Lind S., Winger A., Klarare A.	Patients' experiences of telehealth in palliative home care: Scoping review	Background: Telehealth is increasingly being used in home care and could be one measure to support the needs of home-based patients receiving palliative care. However, no previous scoping review has mapped existing studies on the use of telehealth for patients in palliative home care. Objective: The aim of this study was to map and assess published studies on the use of telehealth for patients in…	Health care technology; Palliative care; Review; Telemedicine	Journal of Medical Internet Research	0	0	1
49	82	Molina-Recio, G., Molina-Luque, R., Jiménez-García, A. M., Ventura-Puertos, P. E., Hernández-Reyes, A., & Romero-Saldaña, M. (2020). Proposal for the User-Centered Design Approach for Health Apps Based on Successful Experiences: Integrative Review. JMIR mHealth and uHealth, 8(4), e14376. https://doi-org.tudelft.idm.oclc.org/10.2196/14376	https://www-ncbi-nlm-nih-gov.tudelft.idm.oclc.org/pmc/articles/PMC7203616/	Molina-Recio G., Molina-Luque R., Jiménez-García A.M., Ventura-Puertos P.E., Hernández-Reyes A., Romero-Saldaña M.	Proposal for the user-centered design approach for health apps based on successful experiences: Integrative review	Background: Different strategies encompassed within mHealth have shown themselves to be effective for maintaining good health or controlling certain diseases. However, there is usually a very high rate of abandonment of health apps. Therefore, it would seem obvious that there is a need for involving the end users (whether they are health professionals, patients, or both) in the design process fro…	Discussion groups; Focus groups; Interdisciplinarity; MHealth; User-centered development	JMIR mHealth and uHealth	0	0	1
50	83	Palacholla, R. S., Fischer, N., Coleman, A., Agboola, S., Kirley, K., Felsted, J., Katz, C., Lloyd, S., & Jethwani, K. (2019). Provider- and Patient-Related Barriers to and Facilitators of Digital Health Technology Adoption for Hypertension Management: Scoping Review. JMIR cardio, 3(1), e11951. https://doi-org.tudelft.idm.oclc.org/10.2196/11951	https://www-ncbi-nlm-nih-gov.tudelft.idm.oclc.org/pmc/articles/PMC6834226/	Palacholla R.S., Fischer N., Coleman A., Agboola S., Kirley K., Felsted J., Katz C., Lloyd S., Jethwani K.	Provider- And patient-related barriers to and facilitators of digital health technology adoption for hypertension management: Scoping review	Background: The uptake of digital health technology (DHT) has been surprisingly low in clinical practice. Despite showing great promise to improve patient outcomes and disease management, there is limited information on the factors that contribute to the limited adoption of DHT, particularly for hypertension management. Objective: This scoping review provides a comprehensive summary of barriers t…	Culturally appropriate technology; Hypertension; Medical informatics	JMIR cardio	0	0	1
51	92	Eze, N. D., Mateus, C., & Cravo Oliveira Hashiguchi, T. (2020). Telemedicine in the OECD: An umbrella review of clinical and cost-effectiveness, patient experience and implementation. PloS one, 15(8), e0237585. https://doi-org.tudelft.idm.oclc.org/10.1371/journal.pone.0237585	https://www-ncbi-nlm-nih-gov.tudelft.idm.oclc.org/pmc/articles/PMC7425977/	Eze N.D., Mateus C., Hashiguchi T.C.O.	Telemedicine in the OECD: An umbrella review of clinical and cost-effectiveness, patient experience and implementation	Introduction Patients and policy makers alike have high expectations for the use of digital technologies as tools to improve health care service quality at a sustainable cost. Many countries within the Organisation for Economic Co-operation and Development (OECD) are investing in telemedicine initiatives, and a large and growing body of peer-reviewed studies on the topic has developed, as a conse…		PLOS ONE	0	0	1
52	101	Jones, L., & Grech, C. (2016). The patient experience of remote telemonitoring for heart failure in the rural setting: a literature review. Contemporary nurse, 52(2-3), 230–243. https://doi-org.tudelft.idm.oclc.org/10.1080/10376178.2015.1111154	https://www-tandfonline-com.tudelft.idm.oclc.org/doi/abs/10.1080/10376178.2015.1111154?journalCode=rcnj20	Jones L., Grech C.	The patient experience of remote telemonitoring for heart failure in the rural setting: a literature review	Background: Remote telemonitoring is utilised to provide specialised care to people with heart failure living in rural locations. There is limited research into the patients’ experience of telemonitoring. Objective: This literature review was completed to examine the available evidence and inform the development of a telemonitoring service. Methods: Cochrane Database of Systematic Reviews; Medlin…	chronic disease; health services needs and demand; heart failure; humans; research; telemonitoring	Contemporary Nurse	0	0	1
53	102	Stokke R. (2016). The Personal Emergency Response System as a Technology Innovation in Primary Health Care Services: An Integrative Review. Journal of medical Internet research, 18(7), e187. https://doi-org.tudelft.idm.oclc.org/10.2196/jmir.5727	https://www-ncbi-nlm-nih-gov.tudelft.idm.oclc.org/pmc/articles/PMC4965612/	Stokke R.	The personal emergency response system as a technology innovation in primary health care services: An integrative review	Background: Most western countries are experiencing greater pressure on community care services due to increased life expectancy and changes in policy toward prioritizing independent living. This has led to a demand for change and innovation in caring practices with an expected increased use of technology. Despite numerous attempts, it has proven surprisingly difficult to implement and adopt tech…	Caring practice; Home care services; PERS; Personal emergency alarm system; Review; Safety alarm; Social alarm; Telecare	Journal of Medical Internet Research	0	0	1
54	103	De La Cruz Monroy, M., & Mosahebi, A. (2019). The Use of Smartphone Applications (Apps) for Enhancing Communication With Surgical Patients: A Systematic Review of the Literature. Surgical innovation, 26(2), 244–259. https://doi-org.tudelft.idm.oclc.org/10.1177/1553350618819517	https://journals-sagepub-com.tudelft.idm.oclc.org/doi/10.1177/1553350618819517?url_ver=Z39.88-2003&rfr_id=ori:rid:crossref.org&rfr_dat=cr_pub%20%200pubmed	De La Cruz Monroy M.F.I., Mosahebi A.	The Use of Smartphone Applications (Apps) for Enhancing Communication With Surgical Patients: A Systematic Review of the Literature	Background. The widespread use and development of smartphones and mHealth apps has the potential to overcome communication deficiencies in health care. Objective. To carry out a literature review of studies that evaluate patients’ experience on the use of perioperative mHealth apps. Methods. An up-to-date systematic review on studies assessing patients’ use of mHealth apps for communicating with …	breast surgery; ergonomics and/or human factors study; neurosurgery; orthopedic surgery; the business of surgery	Surgical Innovation: Advances in Minimally Invasive Surgical Science, Technology, and Training	1	0	1
55	108	Morton, K., Dennison, L., May, C., Murray, E., Little, P., McManus, R. J., & Yardley, L. (2017). Using digital interventions for self-management of chronic physical health conditions: A meta-ethnography review of published studies. Patient education and counseling, 100(4), 616–635. https://doi-org.tudelft.idm.oclc.org/10.1016/j.pec.2016.10.019	https://www-ncbi-nlm-nih-gov.tudelft.idm.oclc.org/pmc/articles/PMC5380218/	Morton K., Dennison L., May C., Murray E., Little P., McManus R.J., Yardley L.	Using digital interventions for self-management of chronic physical health conditions: A meta-ethnography review of published studies	Objectives To understand the experiences of patients and healthcare professionals (HCPs) using self-management digital interventions (DIs) for chronic physical health conditions. Methods A systematic search was conducted in 6 electronic databases. Qualitative studies describing users’ experiences of self-management DIs were included, and authors’ interpretations were synthesised using meta-ethnog…	Digital; Interventions; Qualitative; Self-management	Patient education and counseling	0	0	1
56	110	Liu, J., Hou, S., Evans, R., Xia, C., Xia, W., & Ma, J. (2019). What Do Patients Complain About Online: A Systematic Review and Taxonomy Framework Based on Patient Centeredness. Journal of medical Internet research, 21(8), e14634. https://doi-org.tudelft.idm.oclc.org/10.2196/14634	https://www-ncbi-nlm-nih-gov.tudelft.idm.oclc.org/pmc/articles/PMC6702801/	Liu J., Hou S., Evans R., Xia C., Xia W., Ma J.	What do patients complain about online: A systematic review and taxonomy framework based on patient centeredness	Background: Complaints made online by patients about their health care experiences are becoming prevalent because of widespread worldwide internet connectivity. An a priori framework, based on patient centeredness, may be useful in identifying the types of issues patients complain about online across multiple settings. It may also assist in examining whether the determinants of patient-centered c…	delivery of health care; patient-centered care; systematic review; taxonomy	Journal of Medical Internet Research	0	1	0
57	111	Kim, H., Kim, S., Kong, S. S., Jeong, Y. R., Kim, H., & Kim, N. (2020). Possible Application of Ecological Momentary Assessment to Older Adults' Daily Depressive Mood: Integrative Literature Review. JMIR mental health, 7(6), e13247. https://doi-org.tudelft.idm.oclc.org/10.2196/13247	https://www-ncbi-nlm-nih-gov.tudelft.idm.oclc.org/pmc/articles/PMC7298638/	Aryana, B; Brewster, L; Nocera, JA	Design for mobile mental health: an exploratory review	A large number of mobile mental health apps are available to the public but current knowledge about requirements of designing such solutions is scarce, especially from sociotechnical and user centred points of view. Due to the significant role of mobile apps in the mental health service models, identifying the design requirements of mobile mental health solutions is crucial. Some of those require…		JMIR mental health	0	1	0
58	113	Rouleau, G., Gagnon, M. P., & Côté, J. (2015). Impacts of information and communication technologies on nursing care: an overview of systematic reviews (protocol). Systematic reviews, 4, 75. https://doi-org.tudelft.idm.oclc.org/10.1186/s13643-015-0062-y	https://www-ncbi-nlm-nih-gov.tudelft.idm.oclc.org/pmc/articles/PMC4449960/	Rouleau, G; Gagnon, MP; Cote, J	Impacts of information and communication technologies on nursing care: an overview of systematic reviews (protocol)	Background: Information and communication technologies (ICTs) used in the health sector have well-known advantages. They can promote patient-centered healthcare, improve quality of care, and educate health professionals and patients. However, implementation of ICTs remains difficult and involves changes at different levels: patients, healthcare providers, and healthcare organizations. Nurses cons…		Systematic reviews	0	1	0
59	116	Goldchmit, S. M., de Queiroz, M. C., dos Anjos Rabelo, N. D., Junior, W. R., & Polesello, G. C. Patient Education in Orthopedics: the Role of Information Design and User Experience. Current Reviews in Musculoskeletal Medicine, 1-7.	https://link-springer-com.tudelft.idm.oclc.org/article/10.1007/s12178-020-09683-3	Goldchmit, S. M., de Queiroz, M. C., dos Anjos Rabelo, N. D., Junior, W. R., & Polesello, G. C.	Patient Education in Orthopedics: the Role of Information Design and User Experience	Purpose of Review This narrative review will focus on concepts and methods of Information Design and User Experience for patient education in orthopedics, with osteoarthritis as an application example. Recent Findings Information design can make complex health information clear according to the needs of the patients. Digital health presents new opportunities to design scalable educational interve…	Patient education . Information design . User experience . Design for health . Osteoarthritis . Orthopedics	Current Reviews in Musculoskeletal Medicine	0	1	0
60	117	Werder, M. (2015). Health information technology: A key ingredient of the patient experience. Patient Experience Journal, 2(1), 143-147.	https://pxjournal.org/cgi/viewcontent.cgi?article=1071&context=journal	Matthew Werder	Health information technology: A key ingredient of the patient experience	In this exploration to understand the linkages of health information technology (HIT) and patient experience, a comprehensive literature search was conducted using the key words, “information technology, HIT, patient experience, patient satisfaction, and technology”, on the MEDLINE, PubMed, and EMBASE databases resulting in over 1,000 citations. Eventually, 35 of the most relevant articles were r…	Health information technology, HIT, patient experience, enabling technology	Patient experience Journal	0	0	1
61	118	Walker, R. C., Tong, A., Howard, K., & Palmer, S. C. (2019). Patient expectations and experiences of remote monitoring for chronic diseases: systematic review and thematic synthesis of qualitative studies. International journal of medical informatics, 124, 78-85.	https://www-sciencedirect-com.tudelft.idm.oclc.org/science/article/pii/S1386505618309821	Walker, R. C., Tong, A., Howard, K., & Palmer, S. C.	Patient expectations and experiences of remote monitoring for chronic diseases: systematic review and thematic synthesis of qualitative studies	Objectives To describe the range of patients’ beliefs, attitudes, expectations, and experiences of remote monitoring for chronic conditions across different healthcare contexts and populations. Design We searched MEDLINE, Embase, PsychINFO, and CINAHL, Google Scholar, and reference lists of related studies through to July 2017. Thematic synthesis was used to analyse the findings of the primary st…	Remote patient monitoring, Systematic review, Patient, Chronic disease	International Journal of Medical Informatic	0	0	1
62	119	Sakaguchi-Tang, D. K., Bosold, A. L., Choi, Y. K., & Turner, A. M. (2017). Patient portal use and experience among older adults: systematic review. JMIR medical informatics, 5(4), e38.	https://medinform.jmir.org/2017/4/e38/?utm_source=TrendMD&utm_medium=cpc&utm_campaign=JMIR_TrendMD_0	Sakaguchi-Tang, D. K., Bosold, A. L., Choi, Y. K., & Turner, A. M.	Patient Portal Use and Experience Among Older Adults: Systematic Review	Background: The older adult population (65 years or older) in the United States is growing, and it is important for communities to consider ways to support the aging population. Patient portals and electronic personal health records (ePHRs) are technologies that could better serve populations with the highest health care needs, such as older adults. Objective: The aim of this study was to assess …	aged; patient portals; personal health records; utilization; usability; user experience	JMIR Medical Informatics	0	0	1
									12	17	45

## Sheet: Sheet4
Number	Authors	Title	References (APA)	cited by	data collection/database	included articles' numbers	for title and abstract review (exclusion criteria)							excluded or not?
							Duplicates of the previously reviewed articles	Not written in English	Not peer reviewed journal article	Not literature review	Not about digital health (use of ict in health)	Not about patient experience	Not about patient or healthcare client		10/23
1	Baumel A, Birnbaum ML, Sucala M.	A Systematic Review and Taxonomy of Published Quality Criteria Related to the Evaluation of User-Facing eHealth Programs	Baumel, A., Birnbaum, M. L., & Sucala, M. (2017). A Systematic Review and Taxonomy of Published Quality Criteria Related to the Evaluation of User-Facing eHealth Programs. Journal of medical systems, 41(8), 128. https://doi-org.tudelft.idm.oclc.org/10.1007/s10916-017-0776-6	13	IEEE Xplore, PsycINFO, PubMed, and Science Direct databases; grey literature was reviewed by Google searching	84	no	no	no	no	no	yes	no	yes
3	Fouquet SD, Miranda AT.	Asking the Right Questions-Human Factors Considerations for Telemedicine Design	Fouquet, S. D., & Miranda, A. T. (2020). Asking the Right Questions-Human Factors Considerations for Telemedicine Design. Current allergy and asthma reports, 20(11), 66. https://doi-org.tudelft.idm.oclc.org/10.1007/s11882-020-00965-x	0	PubMed	26	no	no	no	no	no	yes	no	yes
4	Shaw J, Agarwal P, Desveaux L, Palma DC, Stamenova V, Jamieson T, Yang R, Bhatia RS, Bhattacharyya O.	Beyond "implementation": digital health innovation and service design	Shaw, J., Agarwal, P., Desveaux, L., Palma, D. C., Stamenova, V., Jamieson, T., Yang, R., Bhatia, R. S., & Bhattacharyya, O. (2018). Beyond "implementation": digital health innovation and service design. NPJ digital medicine, 1, 48. https://doi-org.tudelft.idm.oclc.org/10.1038/s41746-018-0059-8	22	/	/	no	no	no	yes	no	yes	yes	yes
8	Lavallee DC, Lee JR, Semple JL, Lober WB, Evans HL.	Engaging Patients in Co-Design of Mobile Health Tools for Surgical Site Infection Surveillance: Implications for Research and Implementation	Lavallee, D. C., Lee, J. R., Semple, J. L., Lober, W. B., & Evans, H. L. (2019). Engaging Patients in Co-Design of Mobile Health Tools for Surgical Site Infection Surveillance: Implications for Research and Implementation. Surgical infections, 20(7), 535–540. https://doi-org.tudelft.idm.oclc.org/10.1089/sur.2019.148	0	/	34 scoping review of the literature + 24 semi-structured stakeholder interviews	no	no	no	no	no	no	no	no
15	Mackintosh N, Terblanche M, Maharaj R, Xyrichis A, Franklin K, Keddie J, Larkins E, Maslen A, Skinner J, Newman S, De Sousa Magalhaes JH, Sandall J.	Telemedicine with clinical decision support for critical care: a systematic review	Mackintosh, N., Terblanche, M., Maharaj, R., Xyrichis, A., Franklin, K., Keddie, J., Larkins, E., Maslen, A., Skinner, J., Newman, S., De Sousa Magalhaes, J. H., & Sandall, J. (2016). Telemedicine with clinical decision support for critical care: a systematic review. Systematic reviews, 5(1), 176. https://doi-org.tudelft.idm.oclc.org/10.1186/s13643-016-0357-7	13	MEDLINE, EMBASE, CINAHL, Cochrane Library databases, Health Technology Assessment Database, Web of Science, OpenGrey, OpenDOAR, and the HMIC	2	no	no	no	no	no	no	no	no
18	Greenhalgh T, A'Court C, Shaw S.	Understanding heart failure; explaining telehealth - a hermeneutic systematic review	Greenhalgh, T., A'Court, C., & Shaw, S. (2017). Understanding heart failure; explaining telehealth - a hermeneutic systematic review. BMC cardiovascular disorders, 17(1), 156. https://doi-org.tudelft.idm.oclc.org/10.1186/s12872-017-0594-2	40	PubMed, Google Scholar	40	no	no	no	no	no	no	no	no
34	Denecke K., Gabarron E., Grainger R., Konstantinidis S.T., Lau A., Rivera-Romero O., Miron-Shatz T., Merolli M.	Artificial Intelligence for Participatory Health: Applications, Impact, and Future Implications	Denecke, K., Gabarron, E., Grainger, R., Konstantinidis, S. T., Lau, A., Rivera-Romero, O., Miron-Shatz, T., & Merolli, M. (2019). Artificial Intelligence for Participatory Health: Applications, Impact, and Future Implications. Yearbook of medical informatics, 28(1), 165–173. https://doi-org.tudelft.idm.oclc.org/10.1055/s-0039-1677902	3	PubMed, Embase, CINAHL, PsychInfo, ACM Digital Library, IEEExplore, and SCOPUS	34	no	no	no	yes	no	no	no	no
39	Søgaard Neilsen A., Wilson R.L.	Combining e-mental health intervention development with human computer interaction (HCI) design to enhance technology-facilitated recovery for people with depression and/or anxiety conditions: An integrative literature review	Søgaard Neilsen, A., & Wilson, R. L. (2019). Combining e-mental health intervention development with human computer interaction (HCI) design to enhance technology-facilitated recovery for people with depression and/or anxiety conditions: An integrative literature review. International journal of mental health nursing, 28(1), 22–39. https://doi-org.tudelft.idm.oclc.org/10.1111/inm.12527	10	CINAHL, Medline, EMBASE, and PsycInfo databases	30	no	no	no	no	no	no	no	no
48	Minichiello V., Rahman S., Dune T., Scott J., Dowsett G.	E-health: Potential benefits and challenges in providing and accessing sexual health services	Minichiello, V., Rahman, S., Dune, T., Scott, J., & Dowsett, G. (2013). E-health: potential benefits and challenges in providing and accessing sexual health services. BMC public health, 13, 790. https://doi-org.tudelft.idm.oclc.org/10.1186/1471-2458-13-790	/	PubMed, Google	20	no	no	no	no	no	yes	no	yes
49	Barello S., Triberti S., Graffigna G., Libreri C., Serino S., Hibbard J., Riva G.	eHealth for patient engagement: A Systematic Review	Barello, S., Triberti, S., Graffigna, G., Libreri, C., Serino, S., Hibbard, J., & Riva, G. (2016). eHealth for Patient Engagement: A Systematic Review. Frontiers in psychology, 6, 2013. https://doi-org.tudelft.idm.oclc.org/10.3389/fpsyg.2015.02013	65	PsychInfo, Scopus, Web of Knowledge, and PubMed	11	no	no	no	no	no	no	no	no
58	Ziebland S., Wyke S.	Health and illness in a connected world: How might sharing experiences on the internet affect people's health?	Ziebland, S., & Wyke, S. (2012). Health and illness in a connected world: how might sharing experiences on the internet affect people's health?. The Milbank quarterly, 90(2), 219–249. https://doi-org.tudelft.idm.oclc.org/10.1111/j.1468-0009.2012.00662.x	/	/	/	no	no	no	no	no	no	no	no
60	Lim S., Tan A., Madden S., Hill B.	Health Professionals' and Postpartum Women's Perspectives on Digital Health Interventions for Lifestyle Management in the Postpartum Period: A Systematic Review of Qualitative Studies	Lim, S., Tan, A., Madden, S., & Hill, B. (2019). Health Professionals' and Postpartum Women's Perspectives on Digital Health Interventions for Lifestyle Management in the Postpartum Period: A Systematic Review of Qualitative Studies. Frontiers in endocrinology, 10, 767. https://doi-org.tudelft.idm.oclc.org/10.3389/fendo.2019.00767	2	Medline Complete, PsycINFO, CINAHL Complete, and Embase	9	no	no	no	no	no	no	no	no
65	Raber-Johnson M.L., Gallwitz W.E., Sullivan E.J., Storer P.	Innovation in Clinical Trial Design and Product Promotion: Evolving the Patient Perspective With Regulatory and Technological Advances	Raber-Johnson, M. L., Gallwitz, W. E., Sullivan, E. J., & Storer, P. (2020). Innovation in Clinical Trial Design and Product Promotion: Evolving the Patient Perspective With Regulatory and Technological Advances. Therapeutic innovation & regulatory science, 54(3), 519–527. https://doi-org.tudelft.idm.oclc.org/10.1007/s43441-019-00083-5	/	/	/	no	no	no	?	?	yes	no	yes
66	Loiselle C.G., Ahmed S.	Is connected health contributing to a healthier population?	Loiselle, C. G., & Ahmed, S. (2017). Is Connected Health Contributing to a Healthier Population?. Journal of medical Internet research, 19(11), e386. https://doi-org.tudelft.idm.oclc.org/10.2196/jmir.8309	9	/	/	no	no	no	yes	no	yes	no	yes
69	Youssef A., Chaudhary Z.K., Wiljer D., Mylopoulos M., Sockalingam S.	Mapping evidence of patient experiences in integrated care settings: Protocol for a scoping review	Youssef, A. T., Constantino, R., Chaudhary, Z. K., Lee, A., Wiljer, D., Mylopoulos, M., & Sockalingam, S. (2017). Mapping Evidence of Patients' Experiences in Integrated Care Settings: A Protocol for a Scoping Review. BMJ open, 7(12), e018311. https://doi-org.tudelft.idm.oclc.org/10.1136/bmjopen-2017-018311		MEDLINE, EMBASE, PsycINFO, CINAHL, AMED and the Cochrane Library		no	no	no	yes	yes	no	no	yes
70	Dimitrov D.V.	Medical internet of things and big data in healthcare	Dimitrov D. V. (2016). Medical Internet of Things and Big Data in Healthcare. Healthcare informatics research, 22(3), 156–163. https://doi-org.tudelft.idm.oclc.org/10.4258/hir.2016.22.3.156	50	/	/	no	no	no	yes	no	yes	no	yes	helath advisors/health coach
72	Rincon E., Monteiro-Guerra F., Rivera-Romero O., Dorronzoro-Zubiete E., Sanchez-Bocanegra C.L., Gabarron E.	Mobile phone apps for quality of life and well-being assessment in breast and prostate cancer patients: Systematic review	Rincon, E., Monteiro-Guerra, F., Rivera-Romero, O., Dorronzoro-Zubiete, E., Sanchez-Bocanegra, C. L., & Gabarron, E. (2017). Mobile Phone Apps for Quality of Life and Well-Being Assessment in Breast and Prostate Cancer Patients: Systematic Review. JMIR mHealth and uHealth, 5(12), e187. https://doi-org.tudelft.idm.oclc.org/10.2196/mhealth.8741	16	The Cochrane Library, Excerpta Medica Database, PsycINFO, PubMed, Scopus, and MEDLINE	5	no	no	no	no	no	no	no	no
73	Park J.Y.E., Li J., Howren A., Tsao N.W., de Vera M.	Mobile phone apps targeting medication adherence: Quality assessment and content analysis of user reviews	Park, J., Li, J., Howren, A., Tsao, N. W., & De Vera, M. (2019). Mobile Phone Apps Targeting Medication Adherence: Quality Assessment and Content Analysis of User Reviews. JMIR mHealth and uHealth, 7(1), e11919. https://doi-org.tudelft.idm.oclc.org/10.2196/11919	10	Apple and Android operating systems	20	no	no	no	yes (application review)	no	no	no	yes
86	Engdahl P., Svedberg P., Lexén A., Bejerholm U.	Role of a digital return-to-work solution for individuals with common mental disorders: Qualitative study of the perspectives of three stakeholder groups	Engdahl, P., Svedberg, P., Lexén, A., & Bejerholm, U. (2020). Role of a Digital Return-To-Work Solution for Individuals With Common Mental Disorders: Qualitative Study of the Perspectives of Three Stakeholder Groups. JMIR formative research, 4(9), e15625. https://doi-org.tudelft.idm.oclc.org/10.2196/15625	/			no	no	no	yes (semi-structure interview & focus group)	no	no	no	yes
92	Eze N.D., Mateus C., Hashiguchi T.C.O.	Telemedicine in the OECD: An umbrella review of clinical and cost-effectiveness, patient experience and implementation	Eze, N. D., Mateus, C., & Cravo Oliveira Hashiguchi, T. (2020). Telemedicine in the OECD: An umbrella review of clinical and cost-effectiveness, patient experience and implementation. PloS one, 15(8), e0237585. https://doi-org.tudelft.idm.oclc.org/10.1371/journal.pone.0237585	1	PubMed/Medline, CRD, and Cochrane Library	98	no	no	no	no	no	no	no	no
95	Hansen D.P., Gurney P., Morgan G., Barraclough B.	The Australian e-Health Research Centre: Enabling the health care information and communication technology revolution	Hansen, D. P., Gurney, P., Morgan, G., & Barraclough, B. (2011). The Australian e-Health Research Centre: enabling the health care information and communication technology revolution. The Medical journal of Australia, 194(4), S5–S7. https://doi-org.tudelft.idm.oclc.org/10.5694/j.1326-5377.2011.tb02933.x	2	/	/	no	no	no	yes	no	?	no	yes
114	Vaezipour, A; Campbell, J; Theodoros, D; Russell, T	Mobile Apps for Speech-Language Therapy in Adults With Communication Disorders: Review of Content and Quality	Vaezipour, A., Campbell, J., Theodoros, D., & Russell, T. (2020). Mobile Apps for Speech-Language Therapy in Adults With Communication Disorders: Review of Content and Quality. JMIR mHealth and uHealth, 8(10), e18858. https://doi-org.tudelft.idm.oclc.org/10.2196/18858	/	Google Play Store, Apple App Store, and webpages	70	no	no	no	yes (application review)	no	?	no	yes
115	Lan, A; Lee, A; Munroe, K; McRae, C; Kaleis, L; Keshavjee, K; Guergachi, A	Review of cognitive behavioural therapy mobile apps using a reference architecture embedded in the patient-provider relationship	Lan, A., Lee, A., Munroe, K., McRae, C., Kaleis, L., Keshavjee, K., & Guergachi, A. (2018). Review of cognitive behavioural therapy mobile apps using a reference architecture embedded in the patient-provider relationship. Biomedical engineering online, 17(1), 183. https://doi-org.tudelft.idm.oclc.org/10.1186/s12938-018-0611-4	3	Apple iTunes and Google Play app stores	35	no	no	no	yes (application review)	no	no	no	yes

## Sheet: Primary screening results
~	Abbr	studies	cited by	data collection	included articles' numbers	inclusion criteria			included or not?
		CITE APA		screening/snow balling		(a) Is it have a focus on digital health domain (include e-health, m-health, telemedicine and virtual health...), rather than inpatient, outpatient, hospital, nursing care?	(b) Is it have a focus on patient experience, rather than only patient satisfaction, treatment outcome, patient engagement or patient adherence?	(c) Is it report definitions, descriptions, measurements, optimizations or conceptual frameworks for ‘patient experience in digital health'?
1	Amante 2014	Amante, D. J., Hogan, T. P., Pagoto, S. L., & English, T. M. (2014). A systematic review of electronic portal usage among patients with diabetes. Diabetes technology & therapeutics, 16(11), 784-793.	94		n=16	yes (Electronic Patient Portal)	no (characteristics associated with enrollment and utilization of portals)	no (facilitators and barriers with portal enrollment & ultilization)	no
2	O’Keefe 2019	O’Keefe, M., White, K., & Jennings, J. A. C. (2019). Asynchronous telepsychiatry: A systematic review. Journal of Telemedicine and Telecare, 1357633X19867189.	6		n=11	yes (asynchronous tele-psychiatry)	yes (Access to Care, Effectiveness, Experience (n=5), FinancialImpact/Cost)	yes (satisfaction, time, expectations, ease of appointment, text use, re/scheduling )	yes
3	Cox 2017	Cox, A., Lucas, G., Marcu, A., Piano, M., Grosvenor, W., Mold, F., ... & Ream, E. (2017). Cancer survivors’ experience with telehealth: a systematic review and thematic synthesis. Journal of medical Internet research, 19(1), e11.	83		n=22	yes (telehealth interventions)	yes (patient experience)	yes (Influence [Convenience, Independence, Burden], Personalized Care [Space, Time, The Human Factor], Remote Reassurance [Active Connection, Passive Connection, Slipping Through the Net])	yes
4	Ames 2019	Ames, H. M., Glenton, C., Lewin, S., Tamrat, T., Akama, E., & Leon, N. (2019). Clients’ perceptions and experiences of targeted digital communication accessible via mobile devices for reproductive, maternal, newborn, child, and adolescent health: a qualitative evidence synthesis. Cochrane Database of Systematic Reviews, (10).	9	snow balling	n=35	yes (digital targeted client communication)	yes (clients' perceptions and experiences)	yes (acceptance, response speed, accustmose, convenience, feeling, engagement, confidentiality and privacy, cost, trust, shared decision-making, behavior change, accessibility, ability, preferences, time, distance, frequency, personalised health information, duration, delivery channels, sense of control, formats, credibility, value, sender, tone, content, relevance, sustainability,over-reliant, f…	yes
5	Morrison 2014	Morrison, D., Wyke, S., Agur, K., Cameron, E. J., Docking, R. I., MacKenzie, A. M., ... & Mair, F. S. (2014). Digital asthma self-management interventions: a systematic review. Journal of medical Internet research, 16(2), e51.	117		n=10	yes (digital self-management support)	no (effectiveness and implementation)	no (Activity limitation, Knowledge, Markers of self-care, Quality of life, Medication use, Symptoms, Missing school, Lung function, Emergency depart-ment visits, Hospitalization, Outcome, Primary care visits)	no
6	Manskow 2019	Manskow, U. S., Lind, K. F., & Bergmo, T. S. (2019, November). Digital solutions for a shared medication list A narrative literature review. In SHI 2019. Proceedings of the 17th Scandinavian Conference on Health Informatics, November 12-13, 2019, Oslo, Norway (No. 161, pp. 7-12). Linköping University Electronic Press.	1		n=9	yes (digital solutions for a shared medication list)	yes (effects and experiences(n=2))	yes (positive experience of more confident, better communication with providers, more active in their own health care.)	yes
7	Werder 2015	Werder, M. (2015). Health information technology: A key ingredient of the patient experience. Patient Experience Journal, 2(1), 143-147.	13	snow balling	n=11	yes (health information technology)	yes (patient experience)	yes (first, quality, communication, and safety; second, technology tools; third, technology as an enabler; and finally, the electronic health record (EHR) and access)	yes
8	Boylan 2020	Boylan, A. M., Williams, V., & Powell, J. (2020). Online patient feedback: a scoping review and stakeholder consultation to guide health policy. Journal of Health Services Research & Policy, 25(2), 122-129.	1		n=78	no (health service)	yes (online patient feedback-describe the experience of using a health service by a patient or carer in an online setting)	no (physicians and focused on perceived knowledge and competency, patient-centred communication, personal character traits, professional conduct, dignified care and coordination of care. Waiting times and length of appointments were also discussed, with other themes including cleanliness, scheduling appointments, insurance, access, administrative staff, and parking, patient safety information)	no
9	Walker 2019	Walker, R. C., Tong, A., Howard, K., & Palmer, S. C. (2019). Patient expectations and experiences of remote monitoring for chronic diseases: systematic review and thematic synthesis of qualitative studies. International journal of medical informatics, 124, 78-85.	31	snow balling	n=16	yes (remote monitoring for chronic conditions)	yes (patients’beliefs,attitudes,expectations,andexperience)	yes (gaining knowledge and triggering actions (tracking and responding to change, prompting timely and accessible care,supporting self-management and shared decision-making); reassurance and security (safety in being alone, peace of mind); concern about additional burden (reluctance to learn something new, lack of trust in technology, avoiding additional out-of-pocket costs), and jeopardising int…	yes
10	Leonardsen 2020	Leonardsen, A. C. L., Hardeland, C., Helgesen, A. K., & Grøndahl, V. A. (2020). Patient experiences with technology enabled care across healthcare settings-a systematic review. BMC health services research, 20(1), 1-17.	1		n=21	yes (technologyenabled care)	yes (patient experience)	yes (1) technological features, namely functionality and appearance, and 2) evolving independence,namely empowerment, autonomy and security)	yes
11	Sakaguchi-Tang 2017	Sakaguchi-Tang, D. K., Bosold, A. L., Choi, Y. K., & Turner, A. M. (2017). Patient portal use and experience among older adults: systematic review. JMIR medical informatics, 5(4), e38.	41	snow balling	n=17	yes (Patient portals and electronic personal health records (ePHRs) )	yes (experience among older adults)	yes (2 main barriers to use: (1) privacy and security and (2) access to and ability to use technologyand the Internet; 2 facilitators: (1) technical assistance and (2) family and provider advice; olderadults’ experience, including satisfaction with the system and improvement of the quality of their health care; expectations: further assistance managing health-related tasks andcontextual health ad…	yes
12	Ziebland 2016	Ziebland, S., Powell, J., Briggs, P., Jenkinson, C., Wyke, S., Sillence, E., ... & Locock, L. (2016). Examining the role of patients’ experiences as a resource for choice and decision-making in health care: a creative, interdisciplinary mixed-method study in digital health. Programme Grants for Applied Research, 4(17), 1-214.	12		/	yes (digital health or online Pex sharing platform ?)	yes (online PEx)	yes (information, support, affecting relationships, providing ideas on how to use health services, influencingbehaviour change, learning to tell the story and visualising illness)	no (not review)
13	Vijayasarathi 2019	Vijayasarathi, A., Kharkar, R., & Salamon, N. (2019). Strategies for patient-centered communication in the digital age. Current problems in diagnostic radiology, 48(3), 210-215.	7		/	yes (web-based platforms)	yes (patient centered imag-ing experience)	no	no (not review)
14	Eze 2020	Eze, N. D., Mateus, C., & Cravo Oliveira Hashiguchi, T. (2020). Telemedicine in the OECD: An umbrella review of clinical and cost-effectiveness, patient experience and implementation. PloS one, 15(8), e0237585.	1		n=98	yes (TelemedicineintheOECD)	yes (clinical and cost-effectiveness, patient experience (n=15) and implementation)	yes (patient acceptability, patient satisfaction and patient barriers to the use of telemedicine)	yes
15	Brunton 2015	Brunton, L., Bower, P., & Sanders, C. (2015). The contradictions of telehealth user experience in chronic obstructive pulmonary disease (COPD): a qualitative meta-synthesis. PLoS One, 10(10), e0139561.	59	snow balling	n=10	yes (telehealth technologies for the management ofChronic Obstructive Pulmonary Disease)	yes (user (patients,their carers and clinicians) experience )	yes (the influence on moral dilemmas of help seeking—(enables depen-dencyorself-care);transforming interactions(increases riskorreassurance) andreconfig-uration of‘work’practices(causes burdenorempowerment))	yes
16	Brettle 2013	Brettle, A. J., Brown, T. M., Hardiker, N. R., Radcliffe, J. N., & Smith, C. L. (2013). Telehealth: the effects on clinical outcomes, cost effectiveness and the patient experience: a systematic overview of the literature.	13		n=28	yes (telehealth)	yes (Evidence of effectiveness, Economic evaluations, Patient views/experiences (n=6))	uncertain (patient satisfaction, patients’ specific needs, the acceptance of and confidence with the technology, an increased awareness and confidence about their health condition, less of a nuisance, appreciated the continuity of care, easier access to healthcare professional advice)	uncertain
17	Slater 2017	Slater, H., Campbell, J. M., Stinson, J. N., Burley, M. M., & Briggs, A. M. (2017). End user and implementer experiences of mHealth technologies for noncommunicable chronic disease management in young adults: systematic review. Journal of medical Internet research, 19(12), e406.	43	snow balling	n=12	yes ( m-Health technologies for NCD management in young people)	yes (sers’ experiences)	yes (1. Experiences of functionality that supported self-management; 2. Acceptance (technical usability and feasibility); 3. Importance of co-design; 4. Perceptions of benefit (self-efficacy and empowerment))	yes
18	Ziebland 2012	Ziebland, S., & Wyke, S. (2012). Health and illness in a connected world: how might sharing experiences on the internet affect people's health?. The Milbank quarterly, 90(2), 219–249. https://doi-org.tudelft.idm.oclc.org/10.1111/j.1468-0009.2012.00662.x	474	snow balling	/	yes (online Pex sharing platform?)	yes (online patients' experiences)	yes (finding information, feeling supported, maintaining relationships with others, affecting behavior, and experiencing health services, learning to tell the story and visualizing disease)	yes
									12+

## Sheet: Primary organization of results
Studies	Research Design					Findings		Included Studies				Patient Experience in digital health				Categorizes
	Database	Document Type	Methodology/methods (qualitative or quantitative research/data collection and data analysis)	Theoretical Framework	Research Themes	Synthesised Findings	patient experience related findings	types	target users/focus disease	participants	healthcare interventions	definitions/ descriptions	key elements/ components	measurements (methods)	improving/ optimizing strategies	main group	sub-group
Ames 2019	EDLINE (OvidSP), MEDLINE In-Process & Other Non-Indexed Citations (OvidSP), Embase (Ovid), World Health OrganizationGlobal Health Library, and POPLINE databases f	a systematic review	Qualitative Review	three-step sampling frame; Supporting the Use of Research Evidence (SURE) framework; GRADE-CERQual (Confidence in the Evidence from Reviews of Qualitative research) approach; matrix approach	digital targeted client communication; clients' perceptions and experiences; reproductive, maternal, newborn, child, and adolescent health	acceptance, response speed, accustmose, convenience, feeling, engagement, confidentiality and privacy, cost, trust, shared decision-making, behavior change, accessibility, ability, preferences, time, distance, frequency, personalised health information, duration, delivery channels, sense of control, formats, credibility, value, sender, tone, content, relevance, sustainability,over-reliant, feelin…		primary studies (qualitative study designs such as ethnography, phenomenology, case studies, and grounded theory as well as qualitative process evaluations)	reproductive,maternal, newborn, child, or adolescent health (RMNCAH);	n= Adolescent and youth popu-lations as potential users ofSRH services; Adult populationsas potential users ofSRH services; Pregnant andpostpartumwomen (up to 6weeks); Pregnant and postpar-tum women (up to 6weeks) living with HIV; Parents and other care-givers of children under 5years of age	medication or appointment reminders, prenatal health information, supportfor smoking cessation while pregnant, or general sexual health information				neutral language; tailoring the content; timing, and frequency of messages;

## Sheet: studies
characteristics of studies					research content			topic of interests				materials and resources							findings						experience
numbers	cite	authors	publisher	time	title	abstract	keywords	themes	speciality area/ digital technologies	target user	healthcare interventions	methodology	methods	sample size	participants	included studeis type	cited by	database	faciliators (findings)	barriers (findings)	suggested strategies	preferences	Synthesised Findings	findings	descriptions/definitions	preferences	key components	facilitators	barriers	measurements	optimizations
1	Ames, H. M., Glenton, C., Lewin, S., Tamrat, T., Akama, E., & Leon, N. (2019). Clients' perceptions and experiences of targeted digital communication accessible via mobile devices for reproductive, maternal, newborn, child, and adolescent health: a qualitative evidence synthesis. The Cochrane database of systematic reviews, 10(10), CD013447. Advance online publication. https://doi.org/10.1002/146…	Ames HMR, Glenton C, Lewin S, Tamrat T, Akama E, Leon N	Cochrane Database Syst Rev.	2019 Oct 14	Clients' perceptions and experiences of targeted digital communication accessible via mobile devices for reproductive, maternal, newborn, child, and adolescent health: a qualitative evidence synthesis (Review)	Background: Governments and health systems are increasingly using mobile devices to communicate with patients and the public. Targeted digital client communication is when the health system transmits information to particular individuals or groups of people, based on their health or demographic status. Common types of targeted client communication are text messages that remind people to go to app…	/	clients' experiences and perceptions	digital targeted client communication (DTCC)	reproductive,maternal, newborn, child, or adolescent health (RMNCAH);	medication or appointment reminders, prenatal health information, supportfor smoking cessation while pregnant, or general sexual health information	Qualitative Review	three-step sampling frame; Supporting the Use of Research Evidence (SURE) framework; GRADE-CERQual (Confidence in the Evidence from Reviews of Qualitative research) approach; matrix approach	n=35	low- and middle-income settings (n=19); high-income settings (16)	rimary studies (qualitative study designs such as ethnography, phenomenology, case studies, and grounded theory as well as qualitative process evaluations)		EDLINE (OvidSP), MEDLINE In-Process & Other Non-Indexed Citations (OvidSP), Embase (Ovid), World Health OrganizationGlobal Health Library, and POPLINE databases f	feelings of support and connectedness; sharing with friends and family;	concern about privacy and confidentiality; poor accessibility (internet or network, phone, cost, language issues)	neutral language; tailoring the content; timing, and frequency of messages;	receive messages at a time and frequency that was convenient for them; diJerentdelivery channels ( short message service (SMS) or interactive voice respons); message content, (new knowledge, reminders, solutions, and suggestions about health issues); who sent ;	equity implication	Finding 1: Overall, participants had a range of views regardingacceptance of the idea of receiving health information throughtheir mobile devices. This was due to factors such as familiaritywith the technology, convenience, control, being able to saveand re-read messages later, cost, seeing it as a simple way ofproviding a reminder for medication or appointments, and thesense that someone was thi…	clients' experiences of these types of programmes were mixed.		message timing, frequency, content, and sender
									text messages, phone calls or video messages	pregnancy, newborn, and child health, sexual health, and family planning.	remind people to go to appointments or to take their medicines; offer healthcare information, advice,monitoring, and support;					qualitative methods for data collection ( individual interviews, focus group discussions,diaries, document analysis, open-ended survey questions, andobservation))				lack of network access, internet, or phone, or language, reading, or privacy issues				Finding 2: In discussing the pros and cons of DTCC comparedto in-person meetings with a healthcare provider, someparticipants perceived interacting with a healthcare provideras preferable, warmer, and something to which they wereaccustomed. Others also felt that people could receive a fasterresponse using digital communication and that the messageswere more convenient and less judgemental. Howeve…
									Mobile text messaging (including SMS and USSD) Interactive voice response (IVR) Voice calls and callbacks WhatsApp and other instant messaging services (such as Facebook Messenger) -Multimedia Applications (apps) that provide targeted client communication, such as notifi-cations to the client, including video and audiovisual messages -Applications that provide notifications to the client -Communi…	pregnant women and parents of young children, and with adults and teenagers about sexual health and family planning.						qualitative methods for data analysis ( thematic analysis, framework analysis or grounded theory))								Finding 3: Participants said that they liked two-way digitalcommunication as this allowed them to engage directlywith a healthcare provider, which they trusted more; toreceive answers to their questions and have opportunitiesfor discussion; and to receive a more immediate response.However, some participants felt that for some topics they wouldfeel uncomfortable talking to a healthcare provider th…
										Adolescent and youth popu-lations as potential users ofSRH services; Adult populationsas potential users ofSRH services; Pregnant andpostpartumwomen (up to 6weeks); Pregnant and postpar-tum women (up to 6weeks) living with HIV; Parents and other care-givers of children under 5years of age														Finding 4: Some participants expressed a concern that somepeople might view digital targeted communication fromhealthcare providers as a replacement to seeking appropriatemedical assistance, which might have adverse impacts. Whilesome saw digital health as a way to increase access to care,others noted that text messaging might be seen by poorerpeople as a cheaper or suEicient healthcare option, w…
																								Finding 5: Participants reported varying degrees of access tonetwork services, including cell networks (for calls and SMS)and the internet. In addition, some participants had pooraccess to electricity to charge their phones. These factors werereported to be barriers to using the DTCC (high confidence).
																								Finding 6: Participants reported varying degrees of access tomobile devices. For instance, some participants had no phone;some had lost or broken their phone; some could not aEordto purchase airtime; some had changed their number or simcard; or for some access to the phone was controlled by anotherperson. These factors were reported to be barriers to using theDTCC (moderate confidence).
