# Supplementary material for: Timing, Indicators, and Approaches to Digital Patient Experience Evaluation: Umbrella Systematic Review
Source: J Med Internet Res. 2024 Feb 5;26:e46308. doi: 10.2196/46308 (PMC10877490; doi:10.2196/46308)
Supplement: Multimedia Appendix 2 [file jmir_v26i1e46308_app2.xlsx]

## Sheet: collected articles (n=294)
Andrews, G., Flood, T., & Shepherd, P. (2023). A narrative review exploring the professional practice training requirement of therapeutic radiographers undertaking effective remote/telephone review clinics in place of face-to-face radiographer-led review clinics during the COVID-19 pandemic. Journal of Radiotherapy in Practice, 22, e22.	scopus
Marzaleh, M. A., Peyravi, M., Azhdari, N., Bahaadinbeigy, K., & Sarpourian, F. (2022). Application of telerehabilitation for older adults during the COVID-19 pandemic: a systematic review. Disaster Medicine and Public Health Preparedness, 1-24.	scopus
Milne-Ives, M., Dunn-Henriksen, J., Blaabjerg, L., Mclean, B., Shankar, R., & Meinert, E. (2023). At home EEG monitoring technologies for people with epilepsy and intellectual disabilities: A scoping review. Seizure.	scopus
Zhang, M., Wolters, M., O'connor, S., Wang, Y., & Doi, L. (2023). Smokers’ user experience of smoking cessation apps: A systematic review. International journal of medical informatics, 105069.	scopus
Bathija, P., Krupinski, E. A., Rodriguez, J. A., & Sklar, T. (2023). Achieving Digital Health Equity by Personalizing the Patient Experience. Telemedicine Reports, 4(1), 166-173.	scopus
Zainal, A., Aziz, N. F. A., Ahmad, N. A., Razak, F. H. A., Razali, F., Azmi, N. H., & Koyou, H. L. (2023). Usability measures used to enhance user experience in using digital health technology among elderly: a systematic review. Bulletin of Electrical Engineering and Informatics, 12(3), 1825-1832.	scopus
Reichmann, H., Klingelhoefer, L., & Bendig, J. (2023). The use of wearables for the diagnosis and treatment of Parkinson’s disease. Journal of Neural Transmission, 130(6), 783-791.	scopus
Criss, S. D., Kakulamarri, S., Xu, R. F., Fajardo, M., Keeney, T., Tolchin, D. W., & May, C. J. (2023). The Healthcare Experience of Autistic Patients in Orthopaedic Surgery and Closely Related Fields: A Scoping Review. Children, 10(5), 906.	scopus
Søndergaard, S. F., Vestergaard, E. G., Andersen, A. B., Kolbæk, R., Dahl, M., & Høgh, A. (2023). How patients with diabetic foot ulcers experience telemedicine solutions: A scoping review. International Wound Journal, 20(5), 1796-1810.	scopus
Abou Chaar, M. K., Yost, K. J., Lee, M. K., Chlan, L. L., Ghosh, K., Hudspeth, L. A., ... & Blackmon, S. H. (2023). Developing & integrating a mobile application tool into a survivorship clinic for esophageal cancer patients. Journal of Thoracic Disease, 15(4), 2240.	scopus
Amjad, A., Kordel, P., & Fernandes, G. (2023). A Review on Innovation in Healthcare Sector (Telehealth) through Artificial Intelligence. Sustainability, 15(8), 6655.	scopus
Czerniak, K., Pillai, R., Parmar, A., Ramnath, K., Krocker, J., & Myneni, S. (2023). A scoping review of digital health interventions for combating COVID-19 misinformation and disinformation. Journal of the American Medical Informatics Association, 30(4), 752-760.	scopus
Ghaddaripouri, K., Mousavi Baigi, S. F., Abbaszadeh, A., & Mazaheri Habibi, M. R. (2023). Attitude, awareness, and knowledge of telemedicine among medical students: A systematic review of cross‐sectional studies. Health Science Reports, 6(3), e1156.	scopus
Vercell, A., Gasteiger, N., Yorke, J., & Dowding, D. (2022). Patient-facing cancer mobile apps that enable patient reported outcome data to be collected: a systematic review of content, functionality, quality, and ability to integrate with electronic health records. International Journal of Medical Informatics, 104931.	scopus
Woodley, S. J., Moller, B., Clark, A. R., Bussey, M. D., Sangelaji, B., Perry, M., & Kruger, J. (2023). Digital Technologies for Women’s Pelvic Floor Muscle Training to Manage Urinary Incontinence Across Their Life Course: Scoping Review. JMIR mHealth and uHealth, 11, e44929.	scopus
Louras, N., Reading Turchioe, M., Shafran Topaz, L., Ellison, M., Abudu-Solo, J., Blutinger, E., ... & Masterson Creber, R. M. (2023). Mobile Integrated Health Interventions for Older Adults: A Systematic Review. Innovation in Aging, 7(3), igad017.	scopus
Liang, J., & Aranda, M. P. (2023). The Use of Telehealth Among People Living With Dementia-Caregiver Dyads During the COVID-19 Pandemic: Scoping Review. Journal of Medical Internet Research, 25, e45045.	scopus
Shapiro, M., Renly, S., Maiorano, A., Young, J., Medina, E., Neinstein, A., & Odisho, A. Y. (2023). Digital Health at Enterprise Scale: Evaluation Framework for Selecting Patient-Facing Software in a Digital-First Health System. JMIR Formative Research, 7, e43009.	scopus
Bernard, R. M., Seijas, V., Davis, M., Volkova, A., Diviani, N., Lüscher, J., & Sabariego, C. (2023). Mobile Health Self-management Support for Spinal Cord Injury: Systematic Literature Review. JMIR mHealth and uHealth, 11(1), e42679.	scopus
Jabir, A. I., Martinengo, L., Lin, X., Torous, J., Subramaniam, M., & Tudor Car, L. (2023). Evaluating Conversational Agents for Mental Health: Scoping Review of Outcomes and Outcome Measurement Instruments. Journal of Medical Internet Research, 25, e44548.	scopus
Henson, C., Chapman, F., Shepherd, G., Carlson, B., Rambaldini, B., & Gwynne, K. (2023). How Older Indigenous Women Living in High-Income Countries Use Digital Health Technology: Systematic Review. Journal of Medical Internet Research, 25, e41984.	scopus
Blackie, C. A., Gualtieri, L., & Kasturi, S. (2023). Listening to Patients With Lupus: Why Not Proactively Integrate the Internet as a Resource to Drive Improved Care?. Journal of Medical Internet Research, 25, e44660.	scopus
Steindal, S. A., Nes, A. A. G., Godskesen, T. E., Holmen, H., Winger, A., Österlind, J., Dihle, A., & Klarare, A. (2023). Advantages and Challenges of Using Telehealth for Home-Based Palliative Care: Systematic Mixed Studies Review. Journal of medical Internet research, 25, e43684.	scopus
Zhang, Z., Bai, E., Joy, K., Ghelaa, P. N., Adelgais, K., & Ozkaynak, M. (2023). Smart Glasses for Supporting Distributed Care Work: Systematic Review. JMIR Medical Informatics, 11(1), e44161.	scopus
Jørgensen, S. W., Lee, K., Klausen, S. H., Petersen, E. N., & Nørgaard, B. (2022). Patients’ perspectives on telemedicine in the encounter between healthcare and patients with mental illness: A systematic review. The European Journal of Psychiatry.	scopus
Hui, D., Paiva, B. S. R., & Paiva, C. E. (2023). Personalizing the Setting of Palliative Care Delivery for Patients with Advanced Cancer:“Care Anywhere, Anytime”. Current treatment options in oncology, 24(1), 1-11.	scopus
Robertson, I., Ogundiran, O., & Cheong, Y. (2023). Digital support tools for fertility patients–a narrative systematic review. Human Fertility, 26(1), 17-26.	scopus
Viitanen, J., Valkonen, P., Savolainen, K., Karisalmi, N., Hölsä, S., & Kujala, S. (2022). Patient experience from an eHealth perspective: A scoping review of approaches and recent trends. Yearbook of medical informatics, 31(01), 136-145.	scopus
White, B. K., Martin, A., & White, J. A. (2022). User Experience of COVID-19 Chatbots: Scoping Review. Journal of Medical Internet Research, 24(12), e35903.	scopus
Mostafaei, A., Sadeghi-Ghyassi, F., Kabiri, N., & Hajebrahimi, S. (2022). Experiences of patients and providers while using telemedicine in cancer care during COVID-19 pandemic: a systematic review and meta-synthesis of qualitative literature. Supportive Care in Cancer, 30(12), 10483-10494.	scopus
Cohen, A. B., Stump, L., Krumholz, H. M., Cartiera, M., Jain, S., Scott Sussman, L., ... & Navai, N. (2022). Aligning mission to digital health strategy in academic medical centers. NPJ Digital Medicine, 5(1), 67.	scopus
Kaboré, S. S., Ngangue, P., Soubeiga, D., Barro, A., Pilabré, A. H., Bationo, N., ... & Savadogo, G. B. L. (2022). Barriers and facilitators for the sustainability of digital health interventions in low and middle-income countries: A systematic review. Frontiers in Digital Health, 4, 1014375.	scopus
Beenhakker, L., Witteveen, A., Wijlens, K. A., Siemerink, E. J., van der Lee, M. L., Bode, C., ... & Vollenbroek‐Hutten, M. M. (2022). Patient preference attributes in eHealth interventions for cancer‐related fatigue: A scoping review. European journal of cancer care, 31(6), e13754.	scopus
di Biase, L., Pecoraro, P. M., Pecoraro, G., Caminiti, M. L., & Di Lazzaro, V. (2022). Markerless radio frequency indoor monitoring for telemedicine: gait analysis, indoor positioning, fall detection, tremor analysis, vital signs and sleep monitoring. Sensors, 22(21), 8486.	scopus
White, E. K., Wagner, I. V., van Beuzekom, C., Iotova, V., Ahmed, S. F., Hiort, O., & Pereira, A. M. (2022). A critical evaluation of the EU-virtual consultation platform (CPMS) within the European Reference Network on Rare Endocrine Conditions. Endocrine Connections, 11(11).	scopus
Rey Velasco, E., Pedersen, H. S., & Skinner, T. C. (2022). Methodological approaches applicable to patient-provider interaction analysis: A mini-review. Frontiers in Communication, 7, 1034427.	scopus
Nazir, T., Mushhood Ur Rehman, M., Asghar, M. R., & Kalia, J. S. (2022). Artificial intelligence assisted acute patient journey. Frontiers in artificial intelligence, 5, 962165.	scopus
Wilson, L., & Marasoiu, M. (2022). The development and use of chatbots in public health: scoping review. JMIR human factors, 9(4), e35882.	scopus
Parikh, R. B., Basen-Enquist, K. M., Bradley, C., Estrin, D., Levy, M., Lichtenfeld, J. L., ... & Shulman, L. N. (2022). Digital health applications in oncology: an opportunity to seize. Journal Of The National Cancer Institute, 114(10), 1338-1339.	scopus
Xie, Q., Torous, J., & Goldberg, S. B. (2022). E-mental health for people with personality disorders: a systematic review. Current Psychiatry Reports, 24(10), 541-552.	scopus
Cooke, S., Nelson, D., Green, H., McPeake, K., Gussy, M., & Kane, R. (2022). Rapid systematic review on developing web-based interventions to support people affected by cancer. BMJ open, 12(9), e062026.	scopus
Novick, A. M., Kwitowski, M., Dempsey, J., Cooke, D. L., & Dempsey, A. G. (2022). Technology-based approaches for supporting perinatal mental health. Current Psychiatry Reports, 24(9), 419-429.	scopus
Ewart, C., Baharani, J., Wilkie, M., & Thomas, N. (2022). Patient perspectives and experiences of remote consultations in people receiving kidney care: A scoping review. Journal of renal care, 48(3), 143-153.	scopus
Erhardt, D., Bunyi, J., Dodge-Rice, Z., Neary, M., & Schueller, S. M. (2022). Digitized thought records: a practitioner-focused review of cognitive restructuring apps. the Cognitive Behaviour Therapist, 15, e39.	scopus
Elkefi, S., & Asan, O. (2022). Digital Twins for Managing Health Care Systems: Rapid Literature Review. Journal of medical Internet research, 24(8), e37641.	scopus
Baines, R., Bradwell, H., Edwards, K., Stevens, S., Prime, S., Tredinnick‐Rowe, J., ... & Chatterjee, A. (2022). Meaningful patient and public involvement in digital health innovation, implementation and evaluation: a systematic review. Health Expectations, 25(4), 1232-1245.	scopus
Kamillah, S., Panduragan, S. L., Poddar, S., & Abdullah, B. F. (2022). Patients' Experiences in Using Diabetes Self-Management Application: A Scoping Review. Kesmas: Jurnal Kesehatan Masyarakat Nasional (National Public Health Journal), 17(sp1).	scopus
Duffy, A., Christie, G. J., & Moreno, S. (2022). The challenges toward real-world implementation of digital health design approaches: narrative review. JMIR Human Factors, 9(3), e35693.	scopus
Raclin, T., Price, A., Stave, C., Lee, E., Reddy, B., Kim, J., & Chu, L. (2022). Combining Machine Learning, Patient-Reported Outcomes, and Value-Based Health Care: Protocol for Scoping Reviews. JMIR Research Protocols, 11(7), e36395.	scopus
Emanuelson, R. D., Brown, S. J., & Termuhlen, P. M. (2022). Interhospital transfer (IHT) in emergency general surgery patients (EGS): a scoping review. Surgery Open Science, 9, 69-79.	scopus
Walthall, H., Schutz, S., Snowball, J., Vagner, R., Fernandez, N., & Bartram, E. (2022). Patients′ and clinicians′ experiences of remote consultation? A narrative synthesis. Journal of Advanced Nursing, 78(7), 1954-1967.	scopus
Faheem, F., Zafar, Z., Razzak, A., & Kalia, J. S. (2022). Implementing Virtual Care in Neurology-Challenges and Pitfalls. Journal of Central Nervous System Disease, 14, 11795735221109745.	scopus
Brice, S., & Almond, H. (2022). Is teleaudiology achieving person-centered care: a review. International Journal of Environmental Research and Public Health, 19(12), 7436.	scopus
Rosic, T., Petrina, N., Baysari, M., Ritchie, A., & Poon, S. K. (2022). Patient and clinician use characteristics and perceptions of pulse oximeter use: A scoping review. International Journal of Medical Informatics, 162, 104735.	scopus
Jacob, C., Sezgin, E., Sanchez-Vazquez, A., & Ivory, C. (2022). Sociotechnical factors affecting patients’ adoption of mobile health tools: systematic literature review and narrative synthesis. JMIR mHealth and uHealth, 10(5), e36284.	scopus
Polhemus, A., Novak, J., Majid, S., Simblett, S., Morris, D., Bruce, S., ... & Wykes, T. (2022). Data visualization for chronic neurological and mental health condition self-management: Systematic review of user perspectives. JMIR mental health, 9(4), e25249.	scopus
Maramba, I. D., Jones, R., Austin, D., Edwards, K., Meinert, E., & Chatterjee, A. (2022). The role of health kiosks: scoping review. JMIR Medical Informatics, 10(3), e26511.	scopus
Denecke, K., Schmid, N., & Nüssli, S. (2022). Implementation of cognitive behavioral therapy in e–mental health apps: Literature review. Journal of medical Internet research, 24(3), e27791.	scopus
Colombo, V., Aliverti, A., & Sacco, M. (2022). Virtual reality for COPD rehabilitation: A technological perspective. Pulmonology, 28(2), 119-133.	scopus
Huhtakangas, M., Tuomikoski, A. M., Laukka, E., Kääriäinen, M., & Kanste, O. (2022). Adult patients’ experiences of patient-professional communication in patient portals: a qualitative systematic review protocol. JBI Evidence Synthesis, 20(2), 689.	scopus
Lloyd, J., & Lee, C. J. (2022). Use of telemedicine in care of hematologic malignancy patients: challenges and opportunities. Current hematologic malignancy reports, 17(1), 25-30.	scopus
Sexton, V., Dale, J., Bryce, C., Barry, J., Sellers, E., & Atherton, H. (2022). Service use, clinical outcomes and user experience associated with urgent care services that use telephone-based digital triage: a systematic review. BMJ open, 12(1), e051569.	scopus
Pernencar, C., Aguilar, P., Saboia, I., Barreto, I., Theophilo, R., Oliveira, D., & Monteiro, L. O. (2022). Systematic mapping of digital health apps–A methodological proposal based on the World Health Organization classification of interventions. Digital Health, 8, 20552076221129071.	scopus
Amin, J., Ahmad, B., Amin, S., Siddiqui, A. A., & Alam, M. K. (2022). Rehabilitation professional and patient satisfaction with telerehabilitation of musculoskeletal disorders: a systematic review. BioMed Research International, 2022.	scopus
Al-Naher, A., Downing, J., Scott, K. A., & Pirmohamed, M. (2022). Factors affecting patient and physician engagement in remote health care for heart failure: systematic review. JMIR cardio, 6(1), e33366.	scopus
Du, Y., Choe, S., Vega, J., Liu, Y., & Trujillo, A. (2022). Listening to stakeholders involved in speech-language therapy for children with communication disorders: content analysis of Apple app store reviews. JMIR pediatrics and parenting, 5(1), e28661.	scopus
Curtis, R. G., Bartel, B., Ferguson, T., Blake, H. T., Northcott, C., Virgara, R., & Maher, C. A. (2021). Improving user experience of virtual health assistants: scoping review. Journal of Medical Internet Research, 23(12), e31737.	scopus
Blackstock, F. C., & Roberts, N. J. (2021). Using telemedicine to provide education for the symptomatic patient with chronic respiratory disease. Life, 11(12), 1317.	scopus
Krist, A. H., Phillips, R., Leykum, L., & Olmedo, B. (2021). Digital health needs for implementing high-quality primary care: recommendations from the National Academies of Sciences, Engineering, and Medicine. Journal of the American Medical Informatics Association, 28(12), 2738-2742.	scopus
Newton, A. S., March, S., Gehring, N. D., Rowe, A. K., & Radomski, A. D. (2021). Establishing a Working Definition of User Experience for eHealth Interventions of Self-reported User Experience Measures With eHealth Researchers and Adolescents: Scoping Review. Journal of medical Internet research, 23(12), e25012.	scopus
Holl, F., Kircher, J., Swoboda, W. J., & Schobel, J. (2021). Methods used to evaluate mhealth applications for cardiovascular disease: A quasi-systematic scoping review. International Journal of Environmental Research and Public Health, 18(23), 12315.	scopus
Zhang, K., Rashid-Kolvear, M., Waseem, R., Englesakis, M., & Chung, F. (2021). Virtual preoperative assessment in surgical patients: a systematic review and meta-analysis. Journal of Clinical Anesthesia, 75, 110540.	scopus
Molloy, A., & Anderson, P. L. (2021). Engagement with mobile health interventions for depression: A systematic review. Internet interventions, 26, 100454.	scopus
Keogh, A., Argent, R., Anderson, A., Caulfield, B., & Johnston, W. (2021). Assessing the usability of wearable devices to measure gait and physical activity in chronic conditions: a systematic review. Journal of NeuroEngineering and Rehabilitation, 18, 1-17.	scopus
Smuck, M., Odonkor, C. A., Wilt, J. K., Schmidt, N., & Swiernik, M. A. (2021). The emerging clinical role of wearables: factors for successful implementation in healthcare. NPJ digital medicine, 4(1), 45.	scopus
Pataka, A., Kotoulas, S., Sakka, E., Katsaounou, P., & Pappa, S. (2021). Sleep dysfunction in COVID-19 patients: prevalence, risk factors, mechanisms, and management. Journal of Personalized Medicine, 11(11), 1203.	scopus
Hubbard, I., Beniczky, S., & Ryvlin, P. (2021). The challenging path to developing a mobile health device for epilepsy: the current landscape and where we go from here. Frontiers in Neurology, 12, 740743.	scopus
Landers, M., Dorsey, R., & Saria, S. (2021). Digital endpoints: definition, benefits, and current barriers in accelerating development and adoption. Digital Biomarkers, 5(3), 216-223.	scopus
Hopstaken, J. S., Verweij, L., van Laarhoven, C. J., Blijlevens, N. M., Stommel, M. W., & Hermens, R. P. (2021). Effect of digital care platforms on quality of care for oncological patients and barriers and facilitators for their implementation: Systematic review. Journal of medical Internet research, 23(9), e28869.	scopus
Daly, B., Lauria, T. S., Holland, J. C., Garcia, J., Majeed, J., Walters, C. B., ... & Reidy-Lagunes, D. L. (2021). Oncology patients' perspectives on remote patient monitoring for COVID-19. JCO Oncology Practice, 17(9), e1278-e1285.	scopus
Biviji, R., Williams, K. S., Vest, J. R., Dixon, B. E., Cullen, T., & Harle, C. A. (2021). Consumer perspectives on maternal and infant health apps: qualitative content analysis. Journal of Medical Internet Research, 23(9), e27403.	scopus
Baig, A. F., & Eskeland, S. (2021). Security, privacy, and usability in continuous authentication: A survey. Sensors, 21(17), 5967.	scopus
Tumuhimbise, W., & Musiimenta, A. (2021). A review of mobile health interventions for public private mix in tuberculosis care. Internet interventions, 25, 100417.	scopus
Gray, J., Partington, A., & Karnon, J. (2021). Access, use, and patient-reported experiences of emergency care during the COVID-19 pandemic: population-based survey. JMIR Human Factors, 8(3), e30878.	scopus
Duffy, A., Christie, G., & Moreno, S. (2021). Examining Challenges to the Incorporation of End Users in the Design of Digital Health Interventions: Protocol for a Systematic Review. JMIR Research Protocols, 10(7), e28083.	scopus
Yang, Y., & Koenigstorfer, J. (2021). Determinants of fitness app usage and moderating impacts of education-, motivation-, and gamification-related app features on physical activity intentions: cross-sectional survey study. Journal of medical Internet research, 23(7), e26063.	scopus
Hughes, S. D., Koester, K. A., Engesaeth, E., Hawkins, M. V., & Grant, R. M. (2021). Human enough: a qualitative study of client experience with internet-based access to pre-exposure prophylaxis. Journal of Medical Internet Research, 23(7), e22650.	scopus
O'Connell, J., Abbas, M., Beecham, S., Buckley, J., Chochlov, M., Fitzgerald, B., ... & O'Keeffe, D. (2021). Best practice guidance for digital contact tracing apps: a cross-disciplinary review of the literature. JMIR mHealth and uHealth, 9(6), e27753.	scopus
Osmanlliu, E., Rafie, E., Bédard, S., Paquette, J., Gore, G., & Pomey, M. P. (2021). Considerations for the design and implementation of COVID-19 contact tracing apps: scoping review. JMIR mHealth and uHealth, 9(6), e27102.	scopus
Moore, K., O'Shea, E., Kenny, L., Barton, J., Tedesco, S., Sica, M., ... & Timmons, S. (2021). Older adults’ experiences with using wearable devices: qualitative systematic review and meta-synthesis. JMIR mHealth and uHealth, 9(6), e23832.	scopus
Davis, B. E., Lakin, L., Binns, C. C., Currie, K. M., & Rensel, M. R. (2021). Patient and provider insights into the impact of multiple sclerosis on mental health: a narrative review. Neurology and Therapy, 10, 99-119.	scopus
Jadczyk, T., Wojakowski, W., Tendera, M., Henry, T. D., Egnaczyk, G., & Shreenivas, S. (2021). Artificial intelligence can improve patient management at the time of a pandemic: the role of voice technology. Journal of Medical Internet Research, 23(5), e22959.	scopus
Magee, M. R., McNeilage, A. G., Avery, N., Glare, P., & Ashton-James, C. E. (2021). Mhealth interventions to support prescription opioid tapering in patients with chronic pain: Qualitative study of patients’ perspectives. JMIR formative research, 5(5), e25969.	scopus
Steindal, S. A., Nes, A. A. G., Godskesen, T. E., Lind, S., Dhle, A., Winger, A., ... & Klarare, A. (2021). Advantages and challenges in using telehealth for home-based palliative care: protocol for a systematic mixed studies review. JMIR Research Protocols, 10(5), e22626.	scopus
Cliffe, B., Tingley, J., Greenhalgh, I., & Stallard, P. (2021). mHealth interventions for self-harm: Scoping review. Journal of medical Internet research, 23(4), e25140.	scopus
Jiang, X., Xie, H., Tang, R., Du, Y., Li, T., Gao, J., ... & Xie, G. (2021). Characteristics of online health care services from China’s largest online medical platform: cross-sectional survey study. Journal of Medical Internet Research, 23(4), e25817.	scopus
Keenan, A. J., Tsourtos, G., & Tieman, J. (2021). The value of applying ethical principles in telehealth practices: systematic review. Journal of Medical Internet Research, 23(3), e25698.	scopus
Harshbarger, C., Burrus, O., Rangarajan, S., Bollenbacher, J., Zulkiewicz, B., Verma, R., ... & Lewis, M. A. (2021). Challenges of and solutions for developing tailored video interventions that integrate multiple digital assets to promote engagement and improve health outcomes: tutorial. JMIR mHealth and uHealth, 9(3), e21128.	scopus
Baumel, A., & Muench, F. J. (2021). Effort-optimized intervention model: framework for building and analyzing digital interventions that require minimal effort for health-related gains. Journal of Medical Internet Research, 23(3), e24905.	scopus
Yatabe, J., Yatabe, M. S., & Ichihara, A. (2021). The current state and future of internet technology-based hypertension management in Japan. Hypertension Research, 44(3), 276-285.	scopus
Westby, A., Nissly, T., Gieseker, R., Timmins, K., & Justesen, K. (2021). Achieving equity in telehealth:“centering at the margins” in access, provision, and reimbursement. The Journal of the American Board of Family Medicine, 34(Supplement), S29-S32.	scopus
Kolcun, J. P. G., Ryu, W. H. A., & Traynelis, V. C. (2020). Systematic review of telemedicine in spine surgery. Journal of Neurosurgery: Spine, 34(2), 161-170.	scopus
Goldchmit, S. M., de Queiroz, M. C., dos Anjos Rabelo, N. D., Junior, W. R., & Polesello, G. C. (2021). Patient education in orthopedics: the role of information design and user experience. Current reviews in musculoskeletal medicine, 14, 9-15.	scopus
Keenan, R., Borycki, E. M., & Kushniruk, A. W. (2021). Computerized provider order entry and patient safety: A scoping review. Knowledge Management & E-Learning, 13(4), 452.	scopus
Smith, E., & Badowski, M. E. (2021). Telemedicine for HIV care: current status and future prospects. HIV/AIDS-Research and Palliative Care, 651-656.	scopus
Kim, H. S., Kwon, I. H., & Cha, W. C. (2021). Future and development direction of digital healthcare. Healthcare Informatics Research, 27(2), 95-101.	scopus
Agarwal, S., Griffith, M. L., Murphy, E. J., Greenlee, C., Boord, J., & Gabbay, R. A. (2021). Innovations in diabetes care for a better “new normal” beyond COVID-19. The Journal of Clinical Endocrinology & Metabolism, 106(1), e377-e381.	scopus
Ghosh, P., Hafeez, N., & Sanfilippo, J. (2021). Basics of practice management: managing many for the care of one. Fertility and Sterility, 115(1), 17-21.	scopus
Chiauzzi, E., Clayton, A., & Huh-Yoo, J. (2020). Videoconferencing-based telemental health: Important questions for the COVID-19 era from clinical and patient-centered perspectives. JMIR Mental Health, 7(12), e24021.	scopus
Schmalz, O., Jacob, C., Ammann, J., Liss, B., Iivanainen, S., Kammermann, M., ... & Popescu, R. A. (2020). Digital monitoring and management of patients with advanced or metastatic non-small cell lung cancer treated with cancer immunotherapy and its impact on quality of clinical care: interview and survey study among health care professionals and patients. Journal of Medical Internet Research, 22…	scopus
Isautier, J. M., Copp, T., Ayre, J., Cvejic, E., Meyerowitz-Katz, G., Batcup, C., ... & McCaffery, K. J. (2020). People’s experiences and satisfaction with telehealth during the COVID-19 pandemic in Australia: cross-sectional survey study. Journal of Medical Internet Research, 22(12), e24531.	scopus
Matsumoto, R. A., England, B. R., Mastarone, G., Richards, J. S., Chang, E., Wood, P. R., & Barton, J. L. (2020). Rheumatology clinicians’ perceptions of telerheumatology within the Veterans Health Administration: a national survey study. Military medicine, 185(11-12), e2082-e2087.	scopus
Perkins, V., Coulson, N. S., & Davies, E. B. (2020). Using online support communities for Tourette syndrome and tic disorders: Online survey of users’ experiences. Journal of medical Internet research, 22(11), e18099.	scopus
Schwartz, S. M., Wildenhaus, K., Bucher, A., & Byrd, B. (2020). Digital twins and the emerging science of self: Implications for digital health experience design and “small” data. Frontiers in Computer Science, 2, 31.	scopus
Bhavnani, S. P. (2020). Digital health: opportunities and challenges to develop the next-generation technology-enabled models of cardiovascular care. Methodist DeBakey cardiovascular journal, 16(4), 296.	scopus
Zhang, T., Booth, R., Jean-Louis, R., Chan, R., Yeung, A., Gratzer, D., & Strudwick, G. (2020). A primer on usability assessment approaches for health-related applications of virtual reality. JMIR serious games, 8(4), e18153.	scopus
Leonardsen, A. C. L., Hardeland, C., Helgesen, A. K., & Grøndahl, V. A. (2020). Patient experiences with technology enabled care across healthcare settings-a systematic review. BMC health services research, 20, 1-17.	scopus
Chang, E. E. H., & Britt, C. J. (2020). Patient satisfaction and telemedicine in thyroid and parathyroid diseases: a review.	scopus
Kim, H., Kim, S., Kong, S. S., Jeong, Y. R., Kim, H., & Kim, N. (2020). Possible application of ecological momentary assessment to older adults’ daily depressive mood: Integrative literature review. JMIR Mental Health, 7(6), e13247.	scopus
Steindal, S. A., Nes, A. A. G., Godskesen, T. E., Dihle, A., Lind, S., Winger, A., & Klarare, A. (2020). Patients’ experiences of telehealth in palliative home care: scoping review. Journal of medical Internet research, 22(5), e16218.	scopus
Garg, D., & Dhamija, R. K. (2020). The challenge of managing Parkinson’s disease patients during the COVID-19 pandemic. Annals of Indian Academy of Neurology, 23(Suppl 1), S24.	scopus
Wang, T., Giunti, G., Melles, M., & Goossens, R. (2022). Digital patient experience: umbrella systematic review. Journal of medical Internet research, 24(8), e37952.	Web of science
Taylor, M. L., Thomas, E. E., Vitangcol, K., Marx, W., Campbell, K. L., Caffery, L. J., ... & Kelly, J. T. (2022). Digital health experiences reported in chronic disease management: an umbrella review of qualitative studies. Journal of Telemedicine and Telecare, 28(10), 705-717.	Web of science
Meng, G., McAiney, C., Perlman, C. M., McKillop, I., Tisseverasinghe, T., & Chen, H. H. (2022). Service process factors affecting patients’ and clinicians’ experiences on rapid teleconsultation implementation in out-patient neurology services during COVID-19 pandemic: a scoping review. BMC Health Services Research, 22(1), 534.	Web of science
Jonnagaddala, J., Godinho, M. A., & Liaw, S. T. (2021). From telehealth to virtual primary care in Australia? A Rapid scoping review. International journal of medical informatics, 151, 104470.	Web of science
Valdes, D., Alqazlan, L., Procter, R., & Dale, J. (2022). Global evidence on the rapid adoption of telemedicine in primary care during the first 2 years of the COVID-19 pandemic: a scoping review protocol. Systematic reviews, 11(1), 124.	Web of science
Wiener, A. A., & Neuman, H. B. (2022). Improving shared decision making in virtual breast cancer surgery consultations. The American Journal of Surgery.	Web of science
Attard, R., Iles, J., & Satherley, R. M. (2022). How acceptable do parents experiencing mental health challenges find e-Health interventions for mental health in the postnatal period: a systematic review. BMC Pregnancy and Childbirth, 22(1), 1-14.	Web of science
Kim, M. J., Schroeder, S., Chan, S., Hickerson, K., & Lee, Y. C. (2022). Reviewing the User-Centered Design Process for a Comprehensive Gastroesophageal Reflux Disease (GERD) App. International Journal of Environmental Research and Public Health, 19(3), 1128.	Web of science
Balaji, D., He, L., Giani, S., Bosse, T., Wiers, R., & de Bruijn, G. J. (2022). Effectiveness and acceptability of conversational agents for sexual health promotion: a systematic review and meta-analysis. Sexual health, 19(5), 391-405.	Web of science
Haque, M. R., & Rubya, S. (2023). An Overview of Chatbot-Based Mobile Mental Health Apps: Insights From App Description and User Reviews. JMIR mHealth and uHealth, 11(1), e44838.	Web of science
Tarakji, K. G., Silva, J., Chen, L. Y., Turakhia, M. P., Perez, M., Attia, Z. I., ... & Chung, M. (2020). Digital health and the care of the patient with arrhythmia: what every electrophysiologist needs to know. Circulation: Arrhythmia and Electrophysiology, 13(11), e007953.	Web of science
Ijaz, K., Tran, T. T. M., Kocaballi, A. B., Calvo, R. A., Berkovsky, S., & Ahmadpour, N. (2022). Design considerations for immersive virtual reality applications for older adults: a scoping review. Multimodal Technologies and Interaction, 6(7), 60.	Web of science
Baraitser, P., Free, C., Norman, W. V., Lewandowska, M., Meiksin, R., Palmer, M. J., ... & Wong, G. (2022). Improving experience of medical abortion at home in a changing therapeutic, technological and regulatory landscape: a realist review. BMJ open, 12(11), e066650.	Web of science
Walsh, J., Dwumfour, C., Cave, J., & Griffiths, F. (2022). Spontaneously generated online patient experience data-how and why is it being used in health research: an umbrella scoping review. BMC Medical Research Methodology, 22(1), 1-41.	Web of science
Oates, E. V., Lim, G. H., Nevins, E. J., & Kanakala, V. (2021). Are surgical patients satisfied with remote consultations? A comparison of remote versus conventional outpatient clinic follow-up for surgical patients: a systematic review and meta-analysis of randomized controlled trials. Journal of Patient Experience, 8, 23743735211035916.	Web of science
Thomsen, C. H. N., Hangaard, S., Kronborg, T., Vestergaard, P., Hejlesen, O., & Jensen, M. H. (2022). Time for Using Machine Learning for Dose Guidance in Titration of People With Type 2 Diabetes? A Systematic Review of Basal Insulin Dose Guidance. Journal of Diabetes Science and Technology, 19322968221145964.	Web of science
Lampickienė, I., & Davoody, N. (2022). Healthcare Professionals’ Experience of Performing Digital Care Visits—A Scoping Review. Life, 12(6), 913.	Web of science
Gabrielli, S., Rizzi, S., Bassi, G., Carbone, S., Maimone, R., Marchesoni, M., & Forti, S. (2021). Engagement and effectiveness of a healthy-coping intervention via chatbot for university students during the COVID-19 pandemic: mixed methods proof-of-concept study. JMIR mHealth and uHealth, 9(5), e27965.	Web of science
Skelton, E., Drey, N., Rutherford, M., Ayers, S., & Malamateniou, C. (2020). Electronic consenting for conducting research remotely: A review of current practice and key recommendations for using e-consenting. International journal of medical informatics, 143, 104271.	Web of science
Santiago, S., & Lu, J. (2023). Patient Satisfaction in Teledermatology: An Updated Review. Current Dermatology Reports, 12(1), 23-26.	Web of science
Stephan, F., Reinsperger, N., Grünthal, M., Paulicke, D., & Jahn, P. (2022). Human drone interaction in delivery of medical supplies: A scoping review of experimental studies. PloS One, 17(4), e0267664.	Web of science
Golembiewski, E. H., Gravholt, D. L., Roldan, V. D. T., Naranjo, E. P. L., Vallejo, S., Bautista, A. G., ... & Boehmer, K. R. (2022). Rural patient experiences of accessing care for chronic conditions: A systematic review and thematic synthesis of qualitative studies. The Annals of Family Medicine, 20(3), 266-272.	Web of science
Jones, L. S., Russell, A., Collis, E., & Brosnan, M. (2022). To What Extent Can Digitally-Mediated Team Communication in Children’s Physical Health and Mental Health Services Bring about Improved Outcomes? A Systematic Review. Child Psychiatry & Human Development, 53(5), 1018-1035.	Web of science
Mattison, G., Canfell, O., Forrester, D., Dobbins, C., Smith, D., Töyräs, J., & Sullivan, C. (2022). The influence of wearables on health care outcomes in chronic disease: systematic review. Journal of medical Internet research, 24(7), e36690.	Web of science
Nagase, F. I., Stafinski, T., Avdagovska, M., Stickland, M. K., Etruw, E. M., & Menon, D. (2022). Effectiveness of remote home monitoring for patients with Chronic Obstructive Pulmonary Disease (COPD): systematic review. BMC Health Services Research, 22(1), 1-25.	Web of science
Oyibo, K., Sahu, K. S., Oetomo, A., & Morita, P. P. (2022). Factors influencing the adoption of contact tracing applications: systematic review and recommendations. Frontiers in Digital Health, 4, 862466.	Web of science
Siqueira, R., Galli, M., Chen, Z., Mendonça, G., Meirelles, L., Wang, H. L., & Chan, H. L. (2021). Intraoral scanning reduces procedure time and improves patient comfort in fixed prosthodontics and implant dentistry: a systematic review. Clinical oral investigations, 25(12), 6517–6531.	PubMed
Tsou, C., Robinson, S., Boyd, J., Jamieson, A., Blakeman, R., Yeung, J., McDonnell, J., Waters, S., Bosich, K., & Hendrie, D. (2021). Effectiveness of Telehealth in Rural and Remote Emergency Departments: Systematic Review. Journal of medical Internet research, 23(11), e30632.	PubMed
Knapp, A., Harst, L., Hager, S., Schmitt, J., & Scheibe, M. (2021). Use of Patient-Reported Outcome Measures and Patient-Reported Experience Measures Within Evaluation Studies of Telemedicine Applications: Systematic Review. Journal of medical Internet research, 23(11), e30042.	PubMed
Peyroteo, M., Ferreira, I. A., Elvas, L. B., Ferreira, J. C., & Lapão, L. V. (2021). Remote Monitoring Systems for Patients With Chronic Diseases in Primary Health Care: Systematic Review. JMIR mHealth and uHealth, 9(12), e28285.	PubMed
Fatoum, H., Hanna, S., Halamka, J. D., Sicker, D. C., Spangenberg, P., & Hashmi, S. K. (2021). Blockchain Integration With Digital Technology and the Future of Health Care Ecosystems: Systematic Review. Journal of medical Internet research, 23(11), e19846.	PubMed
Cao, W., Milks, M. W., Liu, X., Gregory, M. E., Addison, D., Zhang, P., & Li, L. (2022). mHealth Interventions for Self-management of Hypertension: Framework and Systematic Review on Engagement, Interactivity, and Tailoring. JMIR mHealth and uHealth, 10(3), e29415.	PubMed
Petkovic, J., Duench, S., Trawin, J., Dewidar, O., Pardo Pardo, J., Simeon, R., DesMeules, M., Gagnon, D., Hatcher Roberts, J., Hossain, A., Pottie, K., Rader, T., Tugwell, P., Yoganathan, M., Presseau, J., & Welch, V. (2021). Behavioural interventions delivered through interactive social media for health behaviour change, health outcomes, and health equity in the adult population. The Cochrane d…	PubMed
Fekete, M., Fazekas-Pongor, V., Balazs, P., Tarantini, S., Nemeth, A. N., & Varga, J. T. (2021). Role of new digital technologies and telemedicine in pulmonary rehabilitation : Smart devices in the treatment of chronic respiratory diseases. Wiener klinische Wochenschrift, 133(21-22), 1201–1207.	PubMed
Wang, Y., Shi, X., Li, L., Efferth, T., & Shang, D. (2021). The Impact of Artificial Intelligence on Traditional Chinese Medicine. The American journal of Chinese medicine, 49(6), 1297–1314.	PubMed
Reitano, E., de'Angelis, N., Schembari, E., Carrà, M. C., Francone, E., Gentilli, S., & La Greca, G. (2021). Learning curve for laparoscopic cholecystectomy has not been defined: A systematic review. ANZ journal of surgery, 91(9), E554–E560.	PubMed
Le Guen, M., Schantz, C., Régnier-Loilier, A., & de La Rochebrochard, E. (2021). Reasons for rejecting hormonal contraception in Western countries: A systematic review. Social science & medicine (1982), 284, 114247.	PubMed
Cabrera-Sanchez, J., Cuba, V., Vega, V., Van der Stuyft, P., & Otero, L. (2022). Lung cancer occurrence after an episode of tuberculosis: a systematic review and meta-analysis. European respiratory review : an official journal of the European Respiratory Society, 31(165), 220025.	PubMed
Fernandes, L. G., Devan, H., Fioratti, I., Kamper, S. J., Williams, C. M., & Saragiotto, B. T. (2022). At my own pace, space, and place: a systematic review of qualitative studies of enablers and barriers to telehealth interventions for people with chronic pain. Pain, 163(2), e165–e181.	PubMed
Mole, S. E., Schulz, A., Badoe, E., Berkovic, S. F., de Los Reyes, E. C., Dulz, S., Gissen, P., Guelbert, N., Lourenco, C. M., Mason, H. L., Mink, J. W., Murphy, N., Nickel, M., Olaya, J. E., Scarpa, M., Scheffer, I. E., Simonati, A., Specchio, N., Von Löbbecke, I., Wang, R. Y., … Williams, R. E. (2021). Guidelines on the diagnosis, clinical assessments, treatment and management for CLN2 disease …	PubMed
Milone, M., Adamina, M., Arezzo, A., Bejinariu, N., Boni, L., Bouvy, N., de Lacy, F. B., Dresen, R., Ferentinos, K., Francis, N. K., Mahaffey, J., Penna, M., Theodoropoulos, G., Kontouli, K. M., Mavridis, D., Vandvik, P. O., & Antoniou, S. A. (2022). UEG and EAES rapid guideline: Systematic review, meta-analysis, GRADE assessment and evidence-informed European recommendations on TaTME for rectal …	PubMed
Hullender Rubin, L. E., Smith, C. A., Schnyer, R. N., Tahir, P., & Pasch, L. A. (2022). Effect of acupuncture on IVF-related anxiety: a systematic review and meta-analysis. Reproductive biomedicine online, 45(1), 69–80.	PubMed
Cunningham, A., McPolin, O., Fallis, R., Coyle, C., Best, P., & McKenna, G. (2021). A systematic review of the use of virtual reality or dental smartphone applications as interventions for management of paediatric dental anxiety. BMC oral health, 21(1), 244.	PubMed
Ploderer, B., Rezaei Aghdam, A., & Burns, K. (2022). Patient-Generated Health Photos and Videos Across Health and Well-being Contexts: Scoping Review. Journal of medical Internet research, 24(4), e28867.	PubMed
Kanmounye, U. S., Nguembu, S., Djiofack, D., Zolo, Y., Tétinou, F., Ghomsi, N., Figuim, B., & Esene, I. (2021). Patient Attitudes toward Neurosurgery in Low- and Middle-Income Countries: A Systematic Review. Neurology India, 69(1), 12–20.	PubMed
Ma, M. K. I., Saha, C., Poon, S. H. L., Yiu, R. S. W., Shih, K. C., & Chan, Y. K. (2022). Virtual reality and augmented reality-emerging screening and diagnostic techniques in ophthalmology: A systematic review. Survey of ophthalmology, 67(5), 1516–1530.	PubMed
Thomson, S. E., Ng, N. Y., Riehle, M. O., Kingham, P. J., Dahlin, L. B., Wiberg, M., & Hart, A. M. (2022). Bioengineered nerve conduits and wraps for peripheral nerve repair of the upper limb. The Cochrane database of systematic reviews, 12(12), CD012574.	PubMed
Riadi, I., Kervin, L., Dhillon, S., Teo, K., Churchill, R., Card, K. G., Sixsmith, A., Moreno, S., Fortuna, K. L., Torous, J., & Cosco, T. D. (2022). Digital interventions for depression and anxiety in older adults: a systematic review of randomised controlled trials. The lancet. Healthy longevity, 3(8), e558–e571.	PubMed
Kelder, I., Sneijder, P., Klarenbeek, A., & Laan, E. (2022). Communication practices in conversations about sexual health in medical healthcare settings: A systematic review. Patient education and counseling, 105(4), 858–868.	PubMed
Fahey, E., Elsheikh, M. F. H., Davey, M. S., Rowan, F., Cassidy, J. T., & Cleary, M. S. (2022). Telemedicine in Orthopedic Surgery: A Systematic Review of Current Evidence. Telemedicine journal and e-health : the official journal of the American Telemedicine Association, 28(5), 613–635.	PubMed
Wallace, L. M., Falla, D., Rushton, A., & Heneghan, N. R. (2022). Group and individual telehealth for chronic musculoskeletal pain: A scoping review. Musculoskeletal care, 20(2), 245–258.	PubMed
Mendes, J. P. M., Moura, I. R., Van de Ven, P., Viana, D., Silva, F. J. S., Coutinho, L. R., Teixeira, S., Rodrigues, J. J. P. C., & Teles, A. S. (2022). Sensing Apps and Public Data Sets for Digital Phenotyping of Mental Health: Systematic Review. Journal of medical Internet research, 24(2), e28735.	PubMed
Berg, M. N., Ngune, I., Schofield, P., Grech, L., Juraskova, I., Strasser, M., Butt, Z., & Halkett, G. K. B. (2021). Effectiveness of online communication skills training for cancer and palliative care health professionals: A systematic review. Psycho-oncology, 30(9), 1405–1419.	PubMed
Brown, T., Ashworth, H., Bass, M., Rittenberg, E., Levy-Carrick, N., Grossman, S., Lewis-O'Connor, A., & Stoklosa, H. (2022). Trauma-informed Care Interventions in Emergency Medicine: A Systematic Review. The western journal of emergency medicine, 23(3), 334–344.	PubMed
Gupta, A., Cafazzo, J. A., IJzerman, M. J., Swart, J. F., Vastert, S., Wulffraat, N. M., Benseler, S., Marshall, D., Yeung, R., & Twilt, M. (2021). Genomic Health Literacy Interventions in Pediatrics: Scoping Review. Journal of medical Internet research, 23(12), e26684.	PubMed
Zhang, M., Wolters, M., O'Connor, S., Wang, Y., & Doi, L. (2023). Smokers' user experience of smoking cessation apps: A systematic review. International journal of medical informatics, 175, 105069.	PubMed
Nurgat, Z., & Lawrence, M. (2022). Management of Myeloproliferative Neoplasms (MPNs). Journal of oncology pharmacy practice : official publication of the International Society of Oncology Pharmacy Practitioners, 28(6), 1400–1410.	PubMed
Maida, C. A., Xiong, D., Marcus, M., Zhou, L., Huang, Y., Lyu, Y., Shen, J., Osuna-Garcia, A., & Liu, H. (2022). Quantitative data collection approaches in subject-reported oral health research: a scoping review. BMC oral health, 22(1), 435.	PubMed
Cincidda, C., Pizzoli, S. F. M., Ongaro, G., Oliveri, S., & Pravettoni, G. (2023). Caregiving and Shared Decision Making in Breast and Prostate Cancer Patients: A Systematic Review. Current oncology (Toronto, Ont.), 30(1), 803–823.	PubMed
Paisi, M., March-McDonald, J., Burns, L., Snelgrove-Clarke, E., Withers, L., & Shawe, J. (2021). Perceived barriers and facilitators to accessing and utilising sexual and reproductive healthcare for people who experience homelessness: a systematic review. BMJ sexual & reproductive health, 47(3), 211–220.	PubMed
da Silva, H. E. C., Santos, G. N. M., Ferreira Leite, A., Mesquita, C. R. M., de Souza Figueiredo, P. T., Miron Stefani, C., & de Santos Melo, N. (2022). The feasibility of telehealth in the monitoring of head and neck cancer patients: a systematic review on remote technology, user adherence, user satisfaction, and quality of life. Supportive care in cancer : official journal of the Multinational…	PubMed
O'Donnell, E. A., Fury, M. S., Maier, S. P., 2nd, Bernstein, D. N., Carrier, R. E., & Warner, J. J. P. (2021). Outpatient Shoulder Arthroplasty Patient Selection, Patient Experience, and Cost Analyses: A Systematic Review. JBJS reviews, 9(11), 10.2106/JBJS.RVW.20.00235.	PubMed
Sipanoun, P., Oulton, K., Gibson, F., & Wray, J. (2022). The experiences and perceptions of users of an electronic patient record system in a pediatric hospital setting: a systematic review. International journal of medical informatics, 160, 104691.	PubMed
Placona, A. M., & Rathert, C. (2022). Are Online Patient Reviews Associated With Health Care Outcomes? A Systematic Review of the Literature. Medical care research and review : MCRR, 79(1), 3–16.	PubMed
Carvalho, C., Prando, B. C., Dantas, L. O., & Serrão, P. R. M. D. S. (2022). Mobile health technologies for the management of spine disorders: A systematic review of mHealth applications in Brazil. Musculoskeletal science & practice, 60, 102562.	PubMed
Falcetta, F. S., de Almeida, F. K., Lemos, J. C. S., Goldim, J. R., & da Costa, C. A. (2023). Automatic documentation of professional health interactions: A systematic review. Artificial intelligence in medicine, 137, 102487.	PubMed
van der Kruk, S. R., Butow, P., Mesters, I., Boyle, T., Olver, I., White, K., Sabesan, S., Zielinski, R., Chan, B. A., Spronk, K., Grimison, P., Underhill, C., Kirsten, L., Gunn, K. M., & Clinical Oncological Society of Australia (2022). Psychosocial well-being and supportive care needs of cancer patients and survivors living in rural or regional areas: a systematic review from 2010 to 2021. Supp…	PubMed
Carr, E., & MacInnes, A. (2022). Do resin-based sealers increase post-operative pain following root-canal treatment?. Evidence-based dentistry, 23(3), 114–115.	PubMed
Wang, T., Giunti, G., Melles, M., & Goossens, R. (2022). Design-Relevant Factors Affecting the Patient Experience in Digital Health: Preliminary Results of an Umbrella Systematic Review. Studies in health technology and informatics, 290, 862–866.	PubMed
Hope, C., Reilly, J. J., Griffiths, G., Lund, J., & Humes, D. (2021). The impact of COVID-19 on surgical training: a systematic review. Techniques in coloproctology, 25(5), 505–520.	PubMed
Ni, R., Liu, M., Huang, S., & Yang, J. (2022). Effects of eHealth Interventions on Quality of Life and Psychological Outcomes in Cardiac Surgery Patients: Systematic Review and Meta-analysis. Journal of medical Internet research, 24(8), e40090.	PubMed
Rettinger, L., & Kuhn, S. (2023). Barriers to Video Call-Based Telehealth in Allied Health Professions and Nursing: Scoping Review and Mapping Process. Journal of medical Internet research, 25, e46715.	PubMed
Dantas, L. O., Carvalho, C., Santos, B. L. J., Ferreira, C. H. J., Bø, K., & Driusso, P. (2021). Mobile health technologies for the management of urinary incontinence: A systematic review of online stores in Brazil. Brazilian journal of physical therapy, 25(4), 387–395.	PubMed
Robertson, I., Ogundiran, O., & Cheong, Y. (2023). Digital support tools for fertility patients - a narrative systematic review. Human fertility (Cambridge, England), 26(1), 17–26.	PubMed
Bernardi, F. A., Mello de Oliveira, B., Bettiol Yamada, D., Artifon, M., Schmidt, A. M., Machado Scheibe, V., Alves, D., & Félix, T. M. (2023). The Minimum Data Set for Rare Diseases: Systematic Review. Journal of medical Internet research, 25, e44641.	PubMed
Bansal, M., Mehta, A., Wieruszewski, P. M., Belford, P. M., Zhao, D. X., Khanna, A. K., & Vallabhajosyula, S. (2023). Efficacy and safety of angiotensin II in cardiogenic shock: A systematic review. The American journal of emergency medicine, 66, 124–128.	PubMed
Treadwell, J. R., Rouse, B., Reston, J., Fontanarosa, J., Patel, N., & Mull, N. K. (2022). Consumer Devices for Patient-Generated Health Data Using Blood Pressure Monitors for Managing Hypertension: Systematic Review. JMIR mHealth and uHealth, 10(5), e33261.	PubMed
Dantas, L. O., Carvalho, C., Prando, B. C., McAlindon, T. E., & da Silva Serrão, P. R. M. (2021). Mobile health technologies for the management of rheumatic diseases: a systematic review of online stores in Brazil. Clinical rheumatology, 40(7), 2601–2609.	PubMed
Balaji, D., He, L., Giani, S., Bosse, T., Wiers, R., & de Bruijn, G. J. (2022). Effectiveness and acceptability of conversational agents for sexual health promotion: a systematic review and meta-analysis. Sexual health, 19(5), 391–405.	PubMed
Goodman, A., Mahoney, R., Spurling, G., & Lawler, S. (2023). Influencing Factors to mHealth Uptake With Indigenous Populations: Qualitative Systematic Review. JMIR mHealth and uHealth, 11, e45162.	PubMed
Al Hadi, A., Paliwoda, M., Dawson, J., Walker, K., & New, K. (2022). Women's Utilisation, Experiences and Satisfaction with Postnatal Follow-up Care: Systematic literature review. Sultan Qaboos University medical journal, 22(4), 455–471.	PubMed
Kaspersen, S. L., Kalseth, J., Stene-Larsen, K., & Reneflot, A. (2022). Use of Health Services and Support Resources by Immediate Family Members Bereaved by Suicide: A Scoping Review. International journal of environmental research and public health, 19(16), 10016.	PubMed
Dewa, L. H., Lawrance, E., Roberts, L., Brooks-Hall, E., Ashrafian, H., Fontana, G., & Aylin, P. (2021). Quality Social Connection as an Active Ingredient in Digital Interventions for Young People With Depression and Anxiety: Systematic Scoping Review and Meta-analysis. Journal of medical Internet research, 23(12), e26584.	PubMed
Sharp, M. L., Solomon, N., Harrison, V., Gribble, R., Cramm, H., Pike, G., & Fear, N. T. (2022). The mental health and wellbeing of spouses, partners and children of emergency responders: A systematic review. PloS one, 17(6), e0269659.	PubMed
Trakis, S., Lord, H., Graham, P., & Fernandez, R. (2021). Reliability of the BCCT.core software in evaluation of breast cosmesis - A systematic review. Journal of medical imaging and radiation oncology, 65(6), 817–825.	PubMed
Biondi, A., Santoro, V., Viana, P. F., Laiou, P., Pal, D. K., Bruno, E., & Richardson, M. P. (2022). Noninvasive mobile EEG as a tool for seizure monitoring and management: A systematic review. Epilepsia, 63(5), 1041–1063.	PubMed
Bielenberg, J., Swisher, G., Lembke, A., & Haug, N. A. (2021). A systematic review of stigma interventions for providers who treat patients with substance use disorders. Journal of substance abuse treatment, 131, 108486.	PubMed
Carmont, H., & McIlfatrick, S. (2022). Using virtual reality in palliative care: a systematic integrative review. International journal of palliative nursing, 28(3), 132–144.	PubMed
Bloomer, M. J., Ranse, K., Butler, A., & Brooks, L. (2022). A national Position Statement on adult end-of-life care in critical care. Australian critical care : official journal of the Confederation of Australian Critical Care Nurses, 35(4), 480–487.	PubMed
Lawes-Wickwar, S., Lovat, E., Alao, A., Hamer-Hunt, J., Yurtoglu, N., Jensen, C., Clarke, N., Roberts, N., & Park, S. (2023). Digital undergraduate medical education and patient and carer involvement: a rapid systematic review of current practice. BMC medical education, 23(1), 335.	PubMed
Yeo, C., Rennick-Egglestone, S., Armstrong, V., Borg, M., Franklin, D., Klevan, T., Llewellyn-Beardsley, J., Newby, C., Ng, F., Thorpe, N., Voronka, J., & Slade, M. (2022). Uses and Misuses of Recorded Mental Health Lived Experience Narratives in Healthcare and Community Settings: Systematic Review. Schizophrenia bulletin, 48(1), 134–144.	PubMed
Cloyd, J. M., Hyman, S., Huwig, T., Monsour, C., Santry, H., Wills, C., Tsung, A., & Bridges, J. F. P. (2021). Patient experience and quality of life during neoadjuvant therapy for pancreatic cancer: a systematic review and study protocol. Supportive care in cancer : official journal of the Multinational Association of Supportive Care in Cancer, 29(6), 3009–3016.	PubMed
Bongomin, F., Olum, R., Kwizera, R., & Baluku, J. B. (2021). Surgical management of chronic pulmonary aspergillosis in Africa: A systematic review of 891 cases. Mycoses, 64(10), 1151–1158.	PubMed
Kusk, M. W., Jensen, J. M., Gram, E. H., Nielsen, J., & Precht, H. (2021). Anode heel effect: Does it impact image quality in digital radiography? A systematic literature review. Radiography (London, England : 1995), 27(3), 976–981.	PubMed
Melly, C., McGeehan, G., O'Connor, N., Johnston, A., Bass, G., Mohseni, S., Donohoe, C., Bucholc, M., & Sugrue, M. (2022). Patient-reported outcome measures (PROMs) after laparoscopic cholecystectomy: systematic review. BJS open, 6(3), zrac062.	PubMed
Alsulamy, N., Lee, A., Thokala, P., & Alessa, T. (2021). Views of stakeholders on factors influencing shared decision-making in the Eastern Mediterranean Region: a systematic review. Eastern Mediterranean Health Journal, 27(3), 300-311.	PubMed
Kamilu Sulaiman, S., Wong, A. Y. L., Liangchi Li, L., Fordjour Antwi-Afari, M., Ou, H., & Wh Tsang, H. (2023). The use of mobile health technology in the management of osteoarthritis: A scoping review with scientometric analyses. International journal of medical informatics, 170, 104937.	PubMed
Dong, F., Liu, J., Hodgson, N. A., & Medoff-Cooper, B. (2021). Early life factors of schizotypal personality disorder in adolescents: A systematic review. Journal of psychiatric and mental health nursing, 28(6), 1092–1112.	PubMed
Shah, A. M., Muhammad, W., Lee, K., & Naqvi, R. A. (2021). Examining Different Factors in Web-Based Patients' Decision-Making Process: Systematic Review on Digital Platforms for Clinical Decision Support System. International journal of environmental research and public health, 18(21), 11226.	PubMed
Christopoulou, I., Kaklamanos, E. G., Makrygiannakis, M. A., Bitsanis, I., & Tsolakis, A. I. (2022). Patient-reported experiences and preferences with intraoral scanners: a systematic review. European journal of orthodontics, 44(1), 56–65.	PubMed
Andersen, R. D., Olsson, E., & Eriksson, M. (2021). The evidence supporting the association between the use of pain scales and outcomes in hospitalized children: A systematic review. International journal of nursing studies, 115, 103840.	PubMed
Lv, Q., Li, X., Qi, Y., Gu, Y., Liu, Z., & Ma, G. E. (2021). Volume Retention After Facial Fat Grafting and Relevant Factors: A Systematic Review and Meta-analysis. Aesthetic plastic surgery, 45(2), 506–520.	PubMed
Gbenonsi, G., Boucham, M., Belrhiti, Z., Nejjari, C., Huybrechts, I., & Khalis, M. (2021). Health system factors that influence diagnostic and treatment intervals in women with breast cancer in sub-Saharan Africa: a systematic review. BMC public health, 21(1), 1325.	PubMed
Oh, S., Gu, M., & Sok, S. (2022). A Concept Analysis of Nurses' Clinical Decision Making: Implications for Korea. International journal of environmental research and public health, 19(6), 3596.	PubMed
Jacob, C., Sezgin, E., Sanchez-Vazquez, A., & Ivory, C. (2022). Sociotechnical Factors Affecting Patients' Adoption of Mobile Health Tools: Systematic Literature Review and Narrative Synthesis. JMIR mHealth and uHealth, 10(5), e36284.	PubMed
Gasteiger, N., Dowding, D., Norman, G., McGarrigle, L., Eost-Telling, C., Jones, D., Vercell, A., Ali, S. M., & O'Connor, S. (2023). Conducting a systematic review and evaluation of commercially available mobile applications (apps) on a health-related topic: the TECH approach and a step-by-step methodological guide. BMJ open, 13(6), e073283.	PubMed
Douma, M. J., Graham, T. A. D., Ali, S., Dainty, K. N., Bone, A., Smith, K. E., Dennet, L., Brindley, P. G., Kroll, T., & Frazer, K. (2021). What are the care needs of families experiencing cardiac arrest?: A survivor and family led scoping review. Resuscitation, 168, 119–141.	PubMed
Gasteratos, K., Papakonstantinou, M., Man, A., Babatsikos, E., Tamalonis, A., & Goverman, J. (2022). Adjunctive Nonpharmacologic Interventions for the Management of Burn Pain: A Systematic Review. Plastic and reconstructive surgery, 149(5), 985e–994e.	PubMed
Donkin, R., Yule, H., & Fyfe, T. (2023). Online case-based learning in medical education: a scoping review. BMC medical education, 23(1), 564.	PubMed
Gelineau, A., Perrochon, A., Robin, L., Daviet, J. C., & Mandigout, S. (2022). Measured and Perceived Effects of Upper Limb Home-Based Exergaming Interventions on Activity after Stroke: A Systematic Review and Meta-Analysis. International journal of environmental research and public health, 19(15), 9112.	PubMed
Wafaie, K., Rizk, M. Z., Basyouni, M. E., Daniel, B., & Mohammed, H. (2023). Tele-orthodontics and sensor-based technologies: a systematic review of interventions that monitor and improve compliance of orthodontic patients. European journal of orthodontics, 45(4), 450–461.	PubMed
Eze, P., Lawani, L. O., Agu, U. J., Amara, L. U., Okorie, C. A., & Acharya, Y. (2022). Factors associated with catastrophic health expenditure in sub-Saharan Africa: A systematic review. PloS one, 17(10), e0276266.	PubMed
Rebić, N., Garg, R., Ellis, U., Kitchin, V., Munro, S., Hazlewood, G., Amiri, N., Bansback, N., & De Vera, M. A. (2021). "Walking into the unknown…" key challenges of pregnancy and early parenting with inflammatory arthritis: a systematic review and thematic synthesis of qualitative studies. Arthritis research & therapy, 23(1), 123.	PubMed
McGeechan, G. J., Byrnes, K., Campbell, M., Carthy, N., Eberhardt, J., Paton, W., Swainston, K., & Giles, E. L. (2022). A systematic review and qualitative synthesis of the experience of living with colorectal cancer as a chronic illness. Psychology & health, 37(3), 350–374.	PubMed
Najem, C., Mukhtar, N. B., Ayoubi, F., van Oosterwijck, J., Cagnie, B., De Meulemeester, K., & Meeus, M. (2021). Religious Beliefs and Attitudes in Relation to Pain, Pain-Related Beliefs, Function, and Coping in Chronic Musculoskeletal Pain: A Systematic Review. Pain physician, 24(8), E1163–E1176.	PubMed
Gonçalves, R. L., Pagano, A. S., Reis, Z. S. N., Brackstone, K., Lopes, T. C. P., Cordeiro, S. A., Nunes, J. M., Afagbedzi, S. K., Head, M., Meira, W., Jr, Batchelor, J., & Ribeiro, A. L. P. (2023). Usability of Telehealth Systems for Noncommunicable Diseases in Primary Care From the COVID-19 Pandemic Onward: Systematic Review. Journal of medical Internet research, 25, e44209.	PubMed
Kim, J. Y. H., Ragusa, M., Tortosa, F., Torres, A., Gresh, L., Méndez-Rico, J. A., Alvarez-Moreno, C. A., Lisboa, T. C., Valderrama-Beltrán, S. L., Aldighieri, S., & Reveiz, L. (2023). Viral reactivations and co-infections in COVID-19 patients: a systematic review. BMC infectious diseases, 23(1), 259.	PubMed
Polhemus, A., Simblett, S., Dawe Lane, E., Elliott, B., Jilka, S., Negbenose, E., Burke, P., Weyer, J., Novak, J., Dockendorf, M. F., Temesi, G., Wykes, T., & RADAR-CNS (2023). Experiences of health tracking in mobile apps for multiple sclerosis: A qualitative content analysis of user reviews. Multiple sclerosis and related disorders, 69, 104435.	PubMed
Serrano-Juárez, C. A., Reyes-Méndez, C., Prieto-Corona, B., Seubert-Ravelo, A. N., Moreno-Villagómez, J., Cabañas-Tinajero, J. Á., Yáñez-Téllez, M. G., Quezada-Torres, R. A., Téllez-Rodríguez, M., Barrera-Rodríguez, B., Soto-Jiménez, M. P., González-Gutiérrez, F. A., & Castillo-Tejeda, E. (2023). A Systematic Review and a Latin American Clinical Model for Teleneuropsychological Assessment. Archiv…	PubMed
Rose, L., Istanboulian, L., Amaral, A. C. K., Burry, L., Cox, C. E., Cuthbertson, B. H., Iwashyna, T. J., Dale, C. M., & Fraser, I. (2022). Co-designed and consensus based development of a quality improvement checklist of patient and family-centered actionable processes of care for adults with persistent critical illness. Journal of critical care, 72, 154153.	PubMed
Singh, H., Malone, D., & Lim, A. S. (2023). Shifting to Authentic Assessments? A Systematic Review of Student Perceptions of High-Fidelity Assessments in Pharmacy. American journal of pharmaceutical education, 87(7), 100099.	PubMed
Ulep, A. J., Deshpande, A. K., Beukes, E. W., Placette, A., & Manchaiah, V. (2022). Social Media Use in Hearing Loss, Tinnitus, and Vestibular Disorders: A Systematic Review. American journal of audiology, 31(3S), 1019–1042.	PubMed
Chang, A., Winquist, N. W., Wescott, A. B., Lattie, E. G., & Graham, A. K. (2021). Systematic review of digital and non-digital non-pharmacological interventions that target quality of life and psychological outcomes in adults with systemic lupus erythematosus. Lupus, 30(7), 1058–1077.	PubMed
Dhanarisi, J., Perera, S., Wijerathna, T., Gawarammana, I., Shihana, F., Pathiraja, V., Eddleston, M., & Mohamed, F. (2023). Relationship Between Alcohol Co-Ingestion and Clinical Outcome in Pesticide Self-Poisoning: A Systematic Review and Meta-Analysis. Alcohol and alcoholism (Oxford, Oxfordshire), 58(1), 4–12.	PubMed
Elphinston, R. A., Vaezipour, A., Fowler, J. A., Russell, T. G., & Sterling, M. (2023). Psychological therapy using virtual reality for treatment of driving phobia: a systematic review. Disability and rehabilitation, 45(10), 1582–1594.	PubMed
Macpherson, K., Cooper, K., Harbour, J., Mahal, D., Miller, C., & Nairn, M. (2022). Experiences of living with long COVID and of accessing healthcare services: a qualitative systematic review. BMJ open, 12(1), e050979.	PubMed
Balk, E. M., Danilack, V. A., Bhuma, M. R., Cao, W., Adam, G. P., Konnyu, K. J., & Peahl, A. F. (2023). Reduced Compared With Traditional Schedules for Routine Antenatal Visits: A Systematic Review. Obstetrics and gynecology, 142(1), 8–18.	PubMed
Argüello, E., Bermeo, L., & Castillo, J. (2022). Exploring the Abilities of Peripheral Autonomic Parameters to Describe Pain: Another Dead End?. Pain physician, 25(1), E1–E14.	PubMed
Maeda, Y., Kudo, S. E., Ogata, N., Kuroki, T., Takashina, Y., Takishima, K., Ogawa, Y., Ichimasa, K., Mori, Y., Kudo, T., Hayashi, T., Miyachi, H., Ishida, F., Nemoto, T., Ohtsuka, K., & Misawa, M. (2022). Use of advanced endoscopic technology for optical characterization of neoplasia in patients with ulcerative colitis: Systematic review. Digestive endoscopy : official journal of the Japan Gastr…	PubMed
Schubach, K., Niyonsenga, T., Turner, M., & Paterson, C. (2023). Experiences of sexual well-being interventions in males affected by genitourinary cancers and their partners: an integrative systematic review. Supportive care in cancer : official journal of the Multinational Association of Supportive Care in Cancer, 31(5), 265.	PubMed
Joshi, A., Larkins, S., Evans, R., Moodley, N., Brown, A., & Sabesan, S. (2021). Use and impact of breast cancer survivorship care plans: a systematic review. Breast cancer (Tokyo, Japan), 28(6), 1292–1317.	PubMed
Wu, S. J., Fan, Y. F., Sun, S., Chien, C. Y., & Wu, Y. J. (2021). Perceptions of medical students towards and effectiveness of online surgical curriculum: a systematic review. BMC medical education, 21(1), 571.	PubMed
Hossain, M. M., Das, J., Rahman, F., Nesa, F., Hossain, P., Islam, A. M. K., Tasnim, S., Faizah, F., Mazumder, H., Purohit, N., & Ramirez, G. (2023). Living with "long COVID": A systematic review and meta-synthesis of qualitative evidence. PloS one, 18(2), e0281884.	PubMed
Peers, E., Boocock, R. C., & Burn, N. (2023). A systematic review examining the impact of blended diets on the gastrointestinal symptoms of people who are enterally fed. Journal of human nutrition and dietetics : the official journal of the British Dietetic Association, 36(3), 673–686.	PubMed
Lewis, G., Blake, L., & Seneviratne, G. (2023). Delusional Misidentification Syndromes in Postpartum Psychosis: A Systematic Review. Psychopathology, 56(4), 285–294.	PubMed
Chappuis Chocano, A. P., Venante, H. S., Bringel da Costa, R. M., Pordeus, M. D., Santiago Junior, J. F., & Porto, V. C. (2023). Evaluation of the clinical performance of dentures manufactured by computer-aided technology and conventional techniques: A systematic review. The Journal of prosthetic dentistry, 129(4), 547–553.	PubMed
Graham-Clarke, E., Rushton, A., & Marriott, J. (2022). Exploring the barriers and facilitators to non-medical prescribing experienced by pharmacists and physiotherapists, using focus groups. BMC health services research, 22(1), 223.	PubMed
Henn, J., Buness, A., Schmid, M., Kalff, J. C., & Matthaei, H. (2022). Machine learning to guide clinical decision-making in abdominal surgery-a systematic literature review. Langenbeck's archives of surgery, 407(1), 51–61.	PubMed
Goldsworthy, S., Latour, J. M., Palmer, S., McNair, H., & Cramp, M. (2023). Identifying core components of a radiotherapy comfort intervention package using nominal group technique. Radiography (London, England : 1995), 29(5), 926–934.	PubMed
Tan, J. M., Halford, G. R. J., Lukin, M., & Kohler, F. (2023). Recommendations from the ISPO lower-limb COMPASS: Patient-reported and performance-based outcome measures. Prosthetics and orthotics international, 47(1), 13–25.	PubMed
Wu, T., Zuo, Z., Yang, D., Luo, X., Jiang, L., Xia, Z., Xiao, X., Liu, J., Ye, M., & Deng, M. (2021). Venous thromboembolic events in patients with COVID-19: a systematic review and meta-analysis. Age and ageing, 50(2), 284–293.	PubMed
Vera San Juan, N., Clark, S. E., Camilleri, M., Jeans, J. P., Monkhouse, A., Chisnall, G., & Vindrola-Padros, C. (2022). Training and redeployment of healthcare workers to intensive care units (ICUs) during the COVID-19 pandemic: a systematic review. BMJ open, 12(1), e050038.	PubMed
Pagliara, D., Schiavone, L., Garganese, G., Bove, S., Montella, R. A., Costantini, M., Rinaldi, P. M., Bottosso, S., Grieco, F., Rubino, C., Salgarello, M., & Ribuffo, D. (2023). Predicting Mastectomy Skin Flap Necrosis: A Systematic Review of Preoperative and Intraoperative Assessment Techniques. Clinical breast cancer, 23(3), 249–254.	PubMed
Gamble, E., Linehan, C., & Heavin, C. (2023). Establishing Requirements for Technology to Support Clinical Trial Retention: Systematic Scoping Review and Analysis Using Self-determination Theory. Journal of medical Internet research, 25, e38159.	PubMed
Sharpe, I., Bowman, M., Kim, A., Srivastava, S., Jalink, M., & Wijeratne, D. T. (2021). Strategies to Prevent Readmissions to Hospital for COPD: A Systematic Review. COPD, 18(4), 456–468.	PubMed
Černis, E., Beierl, E., Molodynski, A., Ehlers, A., & Freeman, D. (2021). A new perspective and assessment measure for common dissociative experiences: 'Felt Sense of Anomaly'. PloS one, 16(2), e0247037.	PubMed
Bakogiannis, C., Tsarouchas, A., Mouselimis, D., Lazaridis, C., Theofillogianakos, E. K., Billis, A., Tzikas, S., Fragakis, N., Bamidis, P. D., Papadopoulos, C. E., & Vassilikos, V. P. (2021). A Patient-Oriented App (ThessHF) to Improve Self-Care Quality in Heart Failure: From Evidence-Based Design to Pilot Study. JMIR mHealth and uHealth, 9(4), e24271.	PubMed
Bull, C., Crilly, J., Latimer, S., & Gillespie, B. M. (2022). Establishing the content validity of a new emergency department patient-reported experience measure (ED PREM): a Delphi study. BMC emergency medicine, 22(1), 65.	PubMed
Mpofu, E., Ingman, S., Matthews-Juarez, P., Rivera-Torres, S., & Juarez, P. D. (2021). Trending the evidence on opioid use disorder (OUD) continuum of care among rural American Indian/Alaskan Native (AI/AN) tribes: A systematic scoping review. Addictive behaviors, 114, 106743.	PubMed
O'Connor, N., Thomson, K. H., Gill, S., Jackson, S., Wallace, S. A., & Pearson, F. (2023). A rapid priority setting exercise combining existing, emergent evidence with stakeholder knowledge identified broad topic uncertainties. Journal of clinical epidemiology, 154, 178–187.	PubMed
Chen, B. S., Galus, T., Archer, S., Tadić, V., Horton, M., Pesudovs, K., ... & Yu-Wai-Man, P. (2022). Capturing the experiences of patients with inherited optic neuropathies: a systematic review of patient-reported outcome measures (PROMs) and qualitative studies. Graefe's Archive for Clinical and Experimental Ophthalmology, 260(6), 2045-2055.	PubMed
Machin, M., Younan, H. C., Slesser, A. A. P., & Mohsen, Y. (2021). Systematic review on the management of ileoanal pouch-vaginal fistulas after restorative proctocolectomy in the treatment of ulcerative colitis. Colorectal disease : the official journal of the Association of Coloproctology of Great Britain and Ireland, 23(1), 34–51.	PubMed
Ries M. (2022). Global key concepts of civil-military cooperation for disaster management in the COVID-19 pandemic-A qualitative phenomenological scoping review. Frontiers in public health, 10, 975667.	PubMed
Velez, M., Lugo-Agudelo, L. H., Patiño Lugo, D. F., Glenton, C., Posada, A. M., Mesa Franco, L. F., Negrini, S., Kiekens, C., Spir Brunal, M. A., Roberg, A. B., & Cruz Sarmiento, K. M. (2023). Factors that influence the provision of home-based rehabilitation services for people needing rehabilitation: a qualitative evidence synthesis. The Cochrane database of systematic reviews, 2(2), CD014823.	PubMed
Elmaraghi, S., Israel, J. S., & Gander, B. (2022). Systematic Review of Replant Salvage and Cost Utility Analysis of Inpatient Monitoring After Digit Replantation. The Journal of hand surgery, 47(1), 32–42.e1.	PubMed
Benomar, A., Farzin, B., Volders, D., Gevry, G., Zehr, J., Fahed, R., Boisseau, W., Gentric, J. C., Magro, E., Nico, L., Roy, D., Weill, A., Mounayer, C., Guilbert, F., Létourneau-Guillon, L., Jacquin, G., Chaalala, C., Kotowski, M., Nguyen, T. N., Kallmes, D., … Raymond, J. (2021). Angiographic results of surgical or endovascular treatment of intracranial aneurysms: a systematic review and inter…	PubMed
Karikoski, E., Sarkola, T., & Blomqvist, M. (2021). Dental caries prevalence in children with congenital heart disease - a systematic review. Acta odontologica Scandinavica, 79(3), 232–240.	PubMed
Rieger, K. L., Lobchuk, M. M., Duff, M. A., Chernomas, W. M., Demczuk, L., Campbell-Enns, H. J., Zaborniak, A. R., Nweze, S., & West, C. H. (2021). Mindfulness-based arts interventions for cancer care: A systematic review of the effects on wellbeing and fatigue. Psycho-oncology, 30(2), 240–251.	PubMed
Vaidyam, A. N., Linggonegoro, D., & Torous, J. (2021). Changes to the Psychiatric Chatbot Landscape: A Systematic Review of Conversational Agents in Serious Mental Illness: Changements du paysage psychiatrique des chatbots: une revue systématique des agents conversationnels dans la maladie mentale sérieuse. Canadian journal of psychiatry. Revue canadienne de psychiatrie, 66(4), 339–348.	PubMed
Barrera, C. M., Powell, A. R., Biermann, C. R., Siden, J. Y., Nguyen, B. H., Roberts, S. J., James, L., Chopra, V., & Peahl, A. (2021). A Review of Prenatal Care Delivery to Inform the Michigan Plan for Appropriate Tailored Healthcare in Pregnancy Panel. Obstetrics and gynecology, 138(4), 603–615.	PubMed
Thirumoorthy, S., & Gopal, S. (2023). Diagnostic accuracy of AI in orthodontic extraction decisions: "Are we ready to let Mr. Data run our Enterprise?" A commentary on a systematic review. Evidence-based dentistry, 24(1), 17–18.	PubMed
Cook, J. A., Baldwin, M., Cooper, C., Nagra, N. S., Crocker, J. C., Glaze, M., Greenall, G., Rangan, A., Kottam, L., Rees, J. L., Farrar-Hockley, D., Merritt, N., Hopewell, S., Beard, D., Thomas, M., Dritsaki, M., & Carr, A. J. (2021). Patch augmentation surgery for rotator cuff repair: the PARCS mixed-methods feasibility study. Health technology assessment (Winchester, England), 25(13), 1–138.	PubMed
Bakthavatsalu, B., Walshe, C., & Simpson, J. (2021). A Systematic Review with Thematic Synthesis of the Experience of Hospitalization in People with Advanced Chronic Obstructive Pulmonary Disease. COPD, 18(5), 576–584.	PubMed
Choi, J. Y., George, M., & Yun, S. Y. (2021). Development of a smartphone application for Korean patients with chronic obstructive pulmonary disease: Self-monitoring based action plans. Applied nursing research : ANR, 61, 151475.	PubMed
Gates, M., Pillay, J., Nuspl, M., Wingert, A., Vandermeer, B., & Hartling, L. (2023). Screening for the primary prevention of fragility fractures among adults aged 40 years and older in primary care: systematic reviews of the effects and acceptability of screening and treatment, and the accuracy of risk prediction tools. Systematic reviews, 12(1), 51.	PubMed
Ong, V., Bourcier, A. J., Florence, T. J., Mozaffari, K., Mekonnen, M., Sheppard, J. P., Duong, C., Ding, K., & Yang, I. (2022). Stereotactic Radiosurgery for Glomus Jugulare Tumors: Systematic Review and Meta-Analysis. World neurosurgery, 162, e49–e57.	PubMed
Tawfik, G. M., Makram, O. M., Zayan, A. H., Ghozy, S., Eid, P. S., Mahmoud, M. H., Abdelaal, A., Abdelghany, S. M., Sayed, A. M., Sang, T. K., Kassem, M., Ho, Q. L. M., Eltanany, H. H., Ali, A. F., Hassan, O. G., Elsherbiny, K. E., Shafik, A. G., Hirayama, K., & Huy, N. T. (2021). Voice Rehabilitation by Voice Prostheses After Total Laryngectomy: A Systematic Review and Network Meta-Analysis for …	PubMed
Xu, A. L., Covarrubias, O. G., Yakkanti, R. R., Sotsky, R. B., & Aiyer, A. A. (2023). The Biomechanical Burden of Orthopaedic Procedures and Musculoskeletal Injuries Sustained by Orthopaedic Surgeons: A Systematic Review. JBJS reviews, 11(1), e22.00202.	PubMed
Härkänen, M., Pineda, A. L., Tella, S., Mahat, S., Panella, M., Ratti, M., Vanhaecht, K., Strametz, R., Carrillo, I., Rafferty, A. M., Wu, A. W., Anttila, V. J., & Mira, J. J. (2023). The impact of emotional support on healthcare workers and students coping with COVID-19, and other SARS-CoV pandemics - a mixed-methods systematic review. BMC health services research, 23(1), 751.	PubMed
van der Vegt, A. H., Scott, I. A., Dermawan, K., Schnetler, R. J., Kalke, V. R., & Lane, P. J. (2023). Deployment of machine learning algorithms to predict sepsis: systematic review and application of the SALIENT clinical AI implementation framework. Journal of the American Medical Informatics Association : JAMIA, 30(7), 1349–1361.	PubMed
Brandao Barreto, B., Luz, M., Alves Valente do Amaral Lopes, S., Goulart Rosa, R., & Gusmao-Flores, D. (2021). Exploring Patients' Perceptions on ICU Diaries: A Systematic Review and Qualitative Data Synthesis. Critical care medicine, 49(7), e707–e718.	PubMed
Ontario Health (Quality) (2021). Internet-Delivered Cognitive Behavioural Therapy for Post-traumatic Stress Disorder or Acute Stress Disorder: A Health Technology Assessment. Ontario health technology assessment series, 21(9), 1–120.	PubMed
Afrashtehfar, K. I., Jurado, C. A., & Wang, H. L. (2023). FOR PERI-IMPLANT SOFT TISSUE AUGMENTATION, SOFT TISSUE SUBSTITUTES MAY IMPROVE PATIENTS' SURGICAL AND POSTOPERATIVE EXPERIENCE COMPARED TO AUTOGENOUS GRAFTS. The journal of evidence-based dental practice, 23(1), 101835.	PubMed

## Sheet: eligible reviews (n=102)
Marzaleh, M. A., Peyravi, M., Azhdari, N., Bahaadinbeigy, K., & Sarpourian, F. (2022). Application of telerehabilitation for older adults during the COVID-19 pandemic: a systematic review. Disaster Medicine and Public Health Preparedness, 1-24.
Milne-Ives, M., Dunn-Henriksen, J., Blaabjerg, L., Mclean, B., Shankar, R., & Meinert, E. (2023). At home EEG monitoring technologies for people with epilepsy and intellectual disabilities: A scoping review. Seizure.
Zhang, M., Wolters, M., O'connor, S., Wang, Y., & Doi, L. (2023). Smokers’ user experience of smoking cessation apps: A systematic review. International journal of medical informatics, 105069.
Zainal, A., Aziz, N. F. A., Ahmad, N. A., Razak, F. H. A., Razali, F., Azmi, N. H., & Koyou, H. L. (2023). Usability measures used to enhance user experience in using digital health technology among elderly: a systematic review. Bulletin of Electrical Engineering and Informatics, 12(3), 1825-1832.
Søndergaard, S. F., Vestergaard, E. G., Andersen, A. B., Kolbæk, R., Dahl, M., & Høgh, A. (2023). How patients with diabetic foot ulcers experience telemedicine solutions: A scoping review. International Wound Journal, 20(5), 1796-1810.
Czerniak, K., Pillai, R., Parmar, A., Ramnath, K., Krocker, J., & Myneni, S. (2023). A scoping review of digital health interventions for combating COVID-19 misinformation and disinformation. Journal of the American Medical Informatics Association, 30(4), 752-760.
Woodley, S. J., Moller, B., Clark, A. R., Bussey, M. D., Sangelaji, B., Perry, M., & Kruger, J. (2023). Digital Technologies for Women’s Pelvic Floor Muscle Training to Manage Urinary Incontinence Across Their Life Course: Scoping Review. JMIR mHealth and uHealth, 11, e44929.
Louras, N., Reading Turchioe, M., Shafran Topaz, L., Ellison, M., Abudu-Solo, J., Blutinger, E., ... & Masterson Creber, R. M. (2023). Mobile Integrated Health Interventions for Older Adults: A Systematic Review. Innovation in Aging, 7(3), igad017.
Liang, J., & Aranda, M. P. (2023). The Use of Telehealth Among People Living With Dementia-Caregiver Dyads During the COVID-19 Pandemic: Scoping Review. Journal of Medical Internet Research, 25, e45045.
Bernard, R. M., Seijas, V., Davis, M., Volkova, A., Diviani, N., Lüscher, J., & Sabariego, C. (2023). Mobile Health Self-management Support for Spinal Cord Injury: Systematic Literature Review. JMIR mHealth and uHealth, 11(1), e42679.
Jabir, A. I., Martinengo, L., Lin, X., Torous, J., Subramaniam, M., & Tudor Car, L. (2023). Evaluating Conversational Agents for Mental Health: Scoping Review of Outcomes and Outcome Measurement Instruments. Journal of Medical Internet Research, 25, e44548.
Henson, C., Chapman, F., Shepherd, G., Carlson, B., Rambaldini, B., & Gwynne, K. (2023). How Older Indigenous Women Living in High-Income Countries Use Digital Health Technology: Systematic Review. Journal of Medical Internet Research, 25, e41984.
Steindal, S. A., Nes, A. A. G., Godskesen, T. E., Holmen, H., Winger, A., Österlind, J., Dihle, A., & Klarare, A. (2023). Advantages and Challenges of Using Telehealth for Home-Based Palliative Care: Systematic Mixed Studies Review. Journal of medical Internet research, 25, e43684.
Jørgensen, S. W., Lee, K., Klausen, S. H., Petersen, E. N., & Nørgaard, B. (2022). Patients’ perspectives on telemedicine in the encounter between healthcare and patients with mental illness: A systematic review. The European Journal of Psychiatry.
Viitanen, J., Valkonen, P., Savolainen, K., Karisalmi, N., Hölsä, S., & Kujala, S. (2022). Patient experience from an eHealth perspective: A scoping review of approaches and recent trends. Yearbook of medical informatics, 31(01), 136-145.
White, B. K., Martin, A., & White, J. A. (2022). User Experience of COVID-19 Chatbots: Scoping Review. Journal of Medical Internet Research, 24(12), e35903.
Mostafaei, A., Sadeghi-Ghyassi, F., Kabiri, N., & Hajebrahimi, S. (2022). Experiences of patients and providers while using telemedicine in cancer care during COVID-19 pandemic: a systematic review and meta-synthesis of qualitative literature. Supportive Care in Cancer, 30(12), 10483-10494.
Beenhakker, L., Witteveen, A., Wijlens, K. A., Siemerink, E. J., van der Lee, M. L., Bode, C., ... & Vollenbroek‐Hutten, M. M. (2022). Patient preference attributes in eHealth interventions for cancer‐related fatigue: A scoping review. European journal of cancer care, 31(6), e13754.
Wilson, L., & Marasoiu, M. (2022). The development and use of chatbots in public health: scoping review. JMIR human factors, 9(4), e35882.
Xie, Q., Torous, J., & Goldberg, S. B. (2022). E-mental health for people with personality disorders: a systematic review. Current Psychiatry Reports, 24(10), 541-552.
Cooke, S., Nelson, D., Green, H., McPeake, K., Gussy, M., & Kane, R. (2022). Rapid systematic review on developing web-based interventions to support people affected by cancer. BMJ open, 12(9), e062026.
Ewart, C., Baharani, J., Wilkie, M., & Thomas, N. (2022). Patient perspectives and experiences of remote consultations in people receiving kidney care: A scoping review. Journal of renal care, 48(3), 143-153.
Elkefi, S., & Asan, O. (2022). Digital Twins for Managing Health Care Systems: Rapid Literature Review. Journal of medical Internet research, 24(8), e37641.
Baines, R., Bradwell, H., Edwards, K., Stevens, S., Prime, S., Tredinnick‐Rowe, J., ... & Chatterjee, A. (2022). Meaningful patient and public involvement in digital health innovation, implementation and evaluation: a systematic review. Health Expectations, 25(4), 1232-1245.
Kamillah, S., Panduragan, S. L., Poddar, S., & Abdullah, B. F. (2022). Patients' Experiences in Using Diabetes Self-Management Application: A Scoping Review. Kesmas: Jurnal Kesehatan Masyarakat Nasional (National Public Health Journal), 17(sp1).
Duffy, A., Christie, G. J., & Moreno, S. (2022). The challenges toward real-world implementation of digital health design approaches: narrative review. JMIR Human Factors, 9(3), e35693.
Walthall, H., Schutz, S., Snowball, J., Vagner, R., Fernandez, N., & Bartram, E. (2022). Patients′ and clinicians′ experiences of remote consultation? A narrative synthesis. Journal of Advanced Nursing, 78(7), 1954-1967.
Brice, S., & Almond, H. (2022). Is teleaudiology achieving person-centered care: a review. International Journal of Environmental Research and Public Health, 19(12), 7436.
Rosic, T., Petrina, N., Baysari, M., Ritchie, A., & Poon, S. K. (2022). Patient and clinician use characteristics and perceptions of pulse oximeter use: A scoping review. International Journal of Medical Informatics, 162, 104735.
Jacob, C., Sezgin, E., Sanchez-Vazquez, A., & Ivory, C. (2022). Sociotechnical factors affecting patients’ adoption of mobile health tools: systematic literature review and narrative synthesis. JMIR mHealth and uHealth, 10(5), e36284.
Polhemus, A., Novak, J., Majid, S., Simblett, S., Morris, D., Bruce, S., ... & Wykes, T. (2022). Data visualization for chronic neurological and mental health condition self-management: Systematic review of user perspectives. JMIR mental health, 9(4), e25249.
Maramba, I. D., Jones, R., Austin, D., Edwards, K., Meinert, E., & Chatterjee, A. (2022). The role of health kiosks: scoping review. JMIR Medical Informatics, 10(3), e26511.
Denecke, K., Schmid, N., & Nüssli, S. (2022). Implementation of cognitive behavioral therapy in e–mental health apps: Literature review. Journal of medical Internet research, 24(3), e27791.
Colombo, V., Aliverti, A., & Sacco, M. (2022). Virtual reality for COPD rehabilitation: A technological perspective. Pulmonology, 28(2), 119-133.
Sexton, V., Dale, J., Bryce, C., Barry, J., Sellers, E., & Atherton, H. (2022). Service use, clinical outcomes and user experience associated with urgent care services that use telephone-based digital triage: a systematic review. BMJ open, 12(1), e051569.
Amin, J., Ahmad, B., Amin, S., Siddiqui, A. A., & Alam, M. K. (2022). Rehabilitation professional and patient satisfaction with telerehabilitation of musculoskeletal disorders: a systematic review. BioMed Research International, 2022.
Al-Naher, A., Downing, J., Scott, K. A., & Pirmohamed, M. (2022). Factors affecting patient and physician engagement in remote health care for heart failure: systematic review. JMIR cardio, 6(1), e33366.
Curtis, R. G., Bartel, B., Ferguson, T., Blake, H. T., Northcott, C., Virgara, R., & Maher, C. A. (2021). Improving user experience of virtual health assistants: scoping review. Journal of Medical Internet Research, 23(12), e31737.
Newton, A. S., March, S., Gehring, N. D., Rowe, A. K., & Radomski, A. D. (2021). Establishing a Working Definition of User Experience for eHealth Interventions of Self-reported User Experience Measures With eHealth Researchers and Adolescents: Scoping Review. Journal of medical Internet research, 23(12), e25012.
Holl, F., Kircher, J., Swoboda, W. J., & Schobel, J. (2021). Methods used to evaluate mhealth applications for cardiovascular disease: A quasi-systematic scoping review. International Journal of Environmental Research and Public Health, 18(23), 12315.
Zhang, K., Rashid-Kolvear, M., Waseem, R., Englesakis, M., & Chung, F. (2021). Virtual preoperative assessment in surgical patients: a systematic review and meta-analysis. Journal of Clinical Anesthesia, 75, 110540.
Molloy, A., & Anderson, P. L. (2021). Engagement with mobile health interventions for depression: A systematic review. Internet interventions, 26, 100454.
Keogh, A., Argent, R., Anderson, A., Caulfield, B., & Johnston, W. (2021). Assessing the usability of wearable devices to measure gait and physical activity in chronic conditions: a systematic review. Journal of NeuroEngineering and Rehabilitation, 18, 1-17.
Hopstaken, J. S., Verweij, L., van Laarhoven, C. J., Blijlevens, N. M., Stommel, M. W., & Hermens, R. P. (2021). Effect of digital care platforms on quality of care for oncological patients and barriers and facilitators for their implementation: Systematic review. Journal of medical Internet research, 23(9), e28869.
Tumuhimbise, W., & Musiimenta, A. (2021). A review of mobile health interventions for public private mix in tuberculosis care. Internet interventions, 25, 100417.
O'Connell, J., Abbas, M., Beecham, S., Buckley, J., Chochlov, M., Fitzgerald, B., ... & O'Keeffe, D. (2021). Best practice guidance for digital contact tracing apps: a cross-disciplinary review of the literature. JMIR mHealth and uHealth, 9(6), e27753.
Osmanlliu, E., Rafie, E., Bédard, S., Paquette, J., Gore, G., & Pomey, M. P. (2021). Considerations for the design and implementation of COVID-19 contact tracing apps: scoping review. JMIR mHealth and uHealth, 9(6), e27102.
Moore, K., O'Shea, E., Kenny, L., Barton, J., Tedesco, S., Sica, M., ... & Timmons, S. (2021). Older adults’ experiences with using wearable devices: qualitative systematic review and meta-synthesis. JMIR mHealth and uHealth, 9(6), e23832.
Cliffe, B., Tingley, J., Greenhalgh, I., & Stallard, P. (2021). mHealth interventions for self-harm: Scoping review. Journal of medical Internet research, 23(4), e25140.
Keenan, A. J., Tsourtos, G., & Tieman, J. (2021). The value of applying ethical principles in telehealth practices: systematic review. Journal of Medical Internet Research, 23(3), e25698.
Kolcun, J. P. G., Ryu, W. H. A., & Traynelis, V. C. (2020). Systematic review of telemedicine in spine surgery. Journal of Neurosurgery: Spine, 34(2), 161-170.
Smith, E., & Badowski, M. E. (2021). Telemedicine for HIV care: current status and future prospects. HIV/AIDS-Research and Palliative Care, 651-656.
Leonardsen, A. C. L., Hardeland, C., Helgesen, A. K., & Grøndahl, V. A. (2020). Patient experiences with technology enabled care across healthcare settings-a systematic review. BMC health services research, 20, 1-17.
Chang, E. E. H., & Britt, C. J. (2020). Patient satisfaction and telemedicine in thyroid and parathyroid diseases: a review.
Kim, H., Kim, S., Kong, S. S., Jeong, Y. R., Kim, H., & Kim, N. (2020). Possible application of ecological momentary assessment to older adults’ daily depressive mood: Integrative literature review. JMIR Mental Health, 7(6), e13247.
Steindal, S. A., Nes, A. A. G., Godskesen, T. E., Dihle, A., Lind, S., Winger, A., & Klarare, A. (2020). Patients’ experiences of telehealth in palliative home care: scoping review. Journal of medical Internet research, 22(5), e16218.
Taylor, M. L., Thomas, E. E., Vitangcol, K., Marx, W., Campbell, K. L., Caffery, L. J., ... & Kelly, J. T. (2022). Digital health experiences reported in chronic disease management: an umbrella review of qualitative studies. Journal of Telemedicine and Telecare, 28(10), 705-717.
Meng, G., McAiney, C., Perlman, C. M., McKillop, I., Tisseverasinghe, T., & Chen, H. H. (2022). Service process factors affecting patients’ and clinicians’ experiences on rapid teleconsultation implementation in out-patient neurology services during COVID-19 pandemic: a scoping review. BMC Health Services Research, 22(1), 534.
Jonnagaddala, J., Godinho, M. A., & Liaw, S. T. (2021). From telehealth to virtual primary care in Australia? A Rapid scoping review. International journal of medical informatics, 151, 104470.
Attard, R., Iles, J., & Satherley, R. M. (2022). How acceptable do parents experiencing mental health challenges find e-Health interventions for mental health in the postnatal period: a systematic review. BMC Pregnancy and Childbirth, 22(1), 1-14.
Balaji, D., He, L., Giani, S., Bosse, T., Wiers, R., & de Bruijn, G. J. (2022). Effectiveness and acceptability of conversational agents for sexual health promotion: a systematic review and meta-analysis. Sexual health, 19(5), 391-405.
Ijaz, K., Tran, T. T. M., Kocaballi, A. B., Calvo, R. A., Berkovsky, S., & Ahmadpour, N. (2022). Design considerations for immersive virtual reality applications for older adults: a scoping review. Multimodal Technologies and Interaction, 6(7), 60.
Walsh, J., Dwumfour, C., Cave, J., & Griffiths, F. (2022). Spontaneously generated online patient experience data-how and why is it being used in health research: an umbrella scoping review. BMC Medical Research Methodology, 22(1), 1-41.
Oates, E. V., Lim, G. H., Nevins, E. J., & Kanakala, V. (2021). Are surgical patients satisfied with remote consultations? A comparison of remote versus conventional outpatient clinic follow-up for surgical patients: a systematic review and meta-analysis of randomized controlled trials. Journal of Patient Experience, 8, 23743735211035916.
Thomsen, C. H. N., Hangaard, S., Kronborg, T., Vestergaard, P., Hejlesen, O., & Jensen, M. H. (2022). Time for Using Machine Learning for Dose Guidance in Titration of People With Type 2 Diabetes? A Systematic Review of Basal Insulin Dose Guidance. Journal of Diabetes Science and Technology, 19322968221145964.
Stephan, F., Reinsperger, N., Grünthal, M., Paulicke, D., & Jahn, P. (2022). Human drone interaction in delivery of medical supplies: A scoping review of experimental studies. PloS One, 17(4), e0267664.
Jones, L. S., Russell, A., Collis, E., & Brosnan, M. (2022). To What Extent Can Digitally-Mediated Team Communication in Children’s Physical Health and Mental Health Services Bring about Improved Outcomes? A Systematic Review. Child Psychiatry & Human Development, 53(5), 1018-1035.
Mattison, G., Canfell, O., Forrester, D., Dobbins, C., Smith, D., Töyräs, J., & Sullivan, C. (2022). The influence of wearables on health care outcomes in chronic disease: systematic review. Journal of medical Internet research, 24(7), e36690.
Nagase, F. I., Stafinski, T., Avdagovska, M., Stickland, M. K., Etruw, E. M., & Menon, D. (2022). Effectiveness of remote home monitoring for patients with Chronic Obstructive Pulmonary Disease (COPD): systematic review. BMC Health Services Research, 22(1), 1-25.
Oyibo, K., Sahu, K. S., Oetomo, A., & Morita, P. P. (2022). Factors influencing the adoption of contact tracing applications: systematic review and recommendations. Frontiers in Digital Health, 4, 862466.
Tsou, C., Robinson, S., Boyd, J., Jamieson, A., Blakeman, R., Yeung, J., McDonnell, J., Waters, S., Bosich, K., & Hendrie, D. (2021). Effectiveness of Telehealth in Rural and Remote Emergency Departments: Systematic Review. Journal of medical Internet research, 23(11), e30632.
Knapp, A., Harst, L., Hager, S., Schmitt, J., & Scheibe, M. (2021). Use of Patient-Reported Outcome Measures and Patient-Reported Experience Measures Within Evaluation Studies of Telemedicine Applications: Systematic Review. Journal of medical Internet research, 23(11), e30042.
Cao, W., Milks, M. W., Liu, X., Gregory, M. E., Addison, D., Zhang, P., & Li, L. (2022). mHealth Interventions for Self-management of Hypertension: Framework and Systematic Review on Engagement, Interactivity, and Tailoring. JMIR mHealth and uHealth, 10(3), e29415.
Petkovic, J., Duench, S., Trawin, J., Dewidar, O., Pardo Pardo, J., Simeon, R., DesMeules, M., Gagnon, D., Hatcher Roberts, J., Hossain, A., Pottie, K., Rader, T., Tugwell, P., Yoganathan, M., Presseau, J., & Welch, V. (2021). Behavioural interventions delivered through interactive social media for health behaviour change, health outcomes, and health equity in the adult population. The Cochrane d…
Fekete, M., Fazekas-Pongor, V., Balazs, P., Tarantini, S., Nemeth, A. N., & Varga, J. T. (2021). Role of new digital technologies and telemedicine in pulmonary rehabilitation : Smart devices in the treatment of chronic respiratory diseases. Wiener klinische Wochenschrift, 133(21-22), 1201–1207.
Fernandes, L. G., Devan, H., Fioratti, I., Kamper, S. J., Williams, C. M., & Saragiotto, B. T. (2022). At my own pace, space, and place: a systematic review of qualitative studies of enablers and barriers to telehealth interventions for people with chronic pain. Pain, 163(2), e165–e181.
Cunningham, A., McPolin, O., Fallis, R., Coyle, C., Best, P., & McKenna, G. (2021). A systematic review of the use of virtual reality or dental smartphone applications as interventions for management of paediatric dental anxiety. BMC oral health, 21(1), 244.
Ploderer, B., Rezaei Aghdam, A., & Burns, K. (2022). Patient-Generated Health Photos and Videos Across Health and Well-being Contexts: Scoping Review. Journal of medical Internet research, 24(4), e28867.
Ma, M. K. I., Saha, C., Poon, S. H. L., Yiu, R. S. W., Shih, K. C., & Chan, Y. K. (2022). Virtual reality and augmented reality-emerging screening and diagnostic techniques in ophthalmology: A systematic review. Survey of ophthalmology, 67(5), 1516–1530.
Riadi, I., Kervin, L., Dhillon, S., Teo, K., Churchill, R., Card, K. G., Sixsmith, A., Moreno, S., Fortuna, K. L., Torous, J., & Cosco, T. D. (2022). Digital interventions for depression and anxiety in older adults: a systematic review of randomised controlled trials. The lancet. Healthy longevity, 3(8), e558–e571.
Wallace, L. M., Falla, D., Rushton, A., & Heneghan, N. R. (2022). Group and individual telehealth for chronic musculoskeletal pain: A scoping review. Musculoskeletal care, 20(2), 245–258.
Zhang, M., Wolters, M., O'Connor, S., Wang, Y., & Doi, L. (2023). Smokers' user experience of smoking cessation apps: A systematic review. International journal of medical informatics, 175, 105069.
da Silva, H. E. C., Santos, G. N. M., Ferreira Leite, A., Mesquita, C. R. M., de Souza Figueiredo, P. T., Miron Stefani, C., & de Santos Melo, N. (2022). The feasibility of telehealth in the monitoring of head and neck cancer patients: a systematic review on remote technology, user adherence, user satisfaction, and quality of life. Supportive care in cancer : official journal of the Multinational…
Sipanoun, P., Oulton, K., Gibson, F., & Wray, J. (2022). The experiences and perceptions of users of an electronic patient record system in a pediatric hospital setting: a systematic review. International journal of medical informatics, 160, 104691.
Falcetta, F. S., de Almeida, F. K., Lemos, J. C. S., Goldim, J. R., & da Costa, C. A. (2023). Automatic documentation of professional health interactions: A systematic review. Artificial intelligence in medicine, 137, 102487.
Ni, R., Liu, M., Huang, S., & Yang, J. (2022). Effects of eHealth Interventions on Quality of Life and Psychological Outcomes in Cardiac Surgery Patients: Systematic Review and Meta-analysis. Journal of medical Internet research, 24(8), e40090.
Treadwell, J. R., Rouse, B., Reston, J., Fontanarosa, J., Patel, N., & Mull, N. K. (2022). Consumer Devices for Patient-Generated Health Data Using Blood Pressure Monitors for Managing Hypertension: Systematic Review. JMIR mHealth and uHealth, 10(5), e33261.
Balaji, D., He, L., Giani, S., Bosse, T., Wiers, R., & de Bruijn, G. J. (2022). Effectiveness and acceptability of conversational agents for sexual health promotion: a systematic review and meta-analysis. Sexual health, 19(5), 391–405.
Goodman, A., Mahoney, R., Spurling, G., & Lawler, S. (2023). Influencing Factors to mHealth Uptake With Indigenous Populations: Qualitative Systematic Review. JMIR mHealth and uHealth, 11, e45162.
Dewa, L. H., Lawrance, E., Roberts, L., Brooks-Hall, E., Ashrafian, H., Fontana, G., & Aylin, P. (2021). Quality Social Connection as an Active Ingredient in Digital Interventions for Young People With Depression and Anxiety: Systematic Scoping Review and Meta-analysis. Journal of medical Internet research, 23(12), e26584.
Biondi, A., Santoro, V., Viana, P. F., Laiou, P., Pal, D. K., Bruno, E., & Richardson, M. P. (2022). Noninvasive mobile EEG as a tool for seizure monitoring and management: A systematic review. Epilepsia, 63(5), 1041–1063.
Carmont, H., & McIlfatrick, S. (2022). Using virtual reality in palliative care: a systematic integrative review. International journal of palliative nursing, 28(3), 132–144.
Kamilu Sulaiman, S., Wong, A. Y. L., Liangchi Li, L., Fordjour Antwi-Afari, M., Ou, H., & Wh Tsang, H. (2023). The use of mobile health technology in the management of osteoarthritis: A scoping review with scientometric analyses. International journal of medical informatics, 170, 104937.
Shah, A. M., Muhammad, W., Lee, K., & Naqvi, R. A. (2021). Examining Different Factors in Web-Based Patients' Decision-Making Process: Systematic Review on Digital Platforms for Clinical Decision Support System. International journal of environmental research and public health, 18(21), 11226.
Jacob, C., Sezgin, E., Sanchez-Vazquez, A., & Ivory, C. (2022). Sociotechnical Factors Affecting Patients' Adoption of Mobile Health Tools: Systematic Literature Review and Narrative Synthesis. JMIR mHealth and uHealth, 10(5), e36284.
Donkin, R., Yule, H., & Fyfe, T. (2023). Online case-based learning in medical education: a scoping review. BMC medical education, 23(1), 564.
Gelineau, A., Perrochon, A., Robin, L., Daviet, J. C., & Mandigout, S. (2022). Measured and Perceived Effects of Upper Limb Home-Based Exergaming Interventions on Activity after Stroke: A Systematic Review and Meta-Analysis. International journal of environmental research and public health, 19(15), 9112.
Chang, A., Winquist, N. W., Wescott, A. B., Lattie, E. G., & Graham, A. K. (2021). Systematic review of digital and non-digital non-pharmacological interventions that target quality of life and psychological outcomes in adults with systemic lupus erythematosus. Lupus, 30(7), 1058–1077.
Elphinston, R. A., Vaezipour, A., Fowler, J. A., Russell, T. G., & Sterling, M. (2023). Psychological therapy using virtual reality for treatment of driving phobia: a systematic review. Disability and rehabilitation, 45(10), 1582–1594.
Velez, M., Lugo-Agudelo, L. H., Patiño Lugo, D. F., Glenton, C., Posada, A. M., Mesa Franco, L. F., Negrini, S., Kiekens, C., Spir Brunal, M. A., Roberg, A. B., & Cruz Sarmiento, K. M. (2023). Factors that influence the provision of home-based rehabilitation services for people needing rehabilitation: a qualitative evidence synthesis. The Cochrane database of systematic reviews, 2(2), CD014823.
Vaidyam, A. N., Linggonegoro, D., & Torous, J. (2021). Changes to the Psychiatric Chatbot Landscape: A Systematic Review of Conversational Agents in Serious Mental Illness: Changements du paysage psychiatrique des chatbots: une revue systématique des agents conversationnels dans la maladie mentale sérieuse. Canadian journal of psychiatry. Revue canadienne de psychiatrie, 66(4), 339–348.
Barrera, C. M., Powell, A. R., Biermann, C. R., Siden, J. Y., Nguyen, B. H., Roberts, S. J., James, L., Chopra, V., & Peahl, A. (2021). A Review of Prenatal Care Delivery to Inform the Michigan Plan for Appropriate Tailored Healthcare in Pregnancy Panel. Obstetrics and gynecology, 138(4), 603–615.

## Sheet: not literature review (n=74)
Andrews, G., Flood, T., & Shepherd, P. (2023). A narrative review exploring the professional practice training requirement of therapeutic radiographers undertaking effective remote/telephone review clinics in place of face-to-face radiographer-led review clinics during the COVID-19 pandemic. Journal of Radiotherapy in Practice, 22, e22.	V+A324
Bathija, P., Krupinski, E. A., Rodriguez, J. A., & Sklar, T. (2023). Achieving Digital Health Equity by Personalizing the Patient Experience. Telemedicine Reports, 4(1), 166-173.	V+A267
Reichmann, H., Klingelhoefer, L., & Bendig, J. (2023). The use of wearables for the diagnosis and treatment of Parkinson’s disease. Journal of Neural Transmission, 130(6), 783-791.
Abou Chaar, M. K., Yost, K. J., Lee, M. K., Chlan, L. L., Ghosh, K., Hudspeth, L. A., ... & Blackmon, S. H. (2023). Developing & integrating a mobile application tool into a survivorship clinic for esophageal cancer patients. Journal of Thoracic Disease, 15(4), 2240.
Vercell, A., Gasteiger, N., Yorke, J., & Dowding, D. (2022). Patient-facing cancer mobile apps that enable patient reported outcome data to be collected: a systematic review of content, functionality, quality, and ability to integrate with electronic health records. International Journal of Medical Informatics, 104931.	√+A340+A444
Shapiro, M., Renly, S., Maiorano, A., Young, J., Medina, E., Neinstein, A., & Odisho, A. Y. (2023). Digital Health at Enterprise Scale: Evaluation Framework for Selecting Patient-Facing Software in a Digital-First Health System. JMIR Formative Research, 7, e43009.
Blackie, C. A., Gualtieri, L., & Kasturi, S. (2023). Listening to Patients With Lupus: Why Not Proactively Integrate the Internet as a Resource to Drive Improved Care?. Journal of Medical Internet Research, 25, e44660.
Hui, D., Paiva, B. S. R., & Paiva, C. E. (2023). Personalizing the Setting of Palliative Care Delivery for Patients with Advanced Cancer:“Care Anywhere, Anytime”. Current treatment options in oncology, 24(1), 1-11.
Robertson, I., Ogundiran, O., & Cheong, Y. (2023). Digital support tools for fertility patients–a narrative systematic review. Human Fertility, 26(1), 17-26.	√+A323
Cohen, A. B., Stump, L., Krumholz, H. M., Cartiera, M., Jain, S., Scott Sussman, L., ... & Navai, N. (2022). Aligning mission to digital health strategy in academic medical centers. NPJ Digital Medicine, 5(1), 67.	√+A292
di Biase, L., Pecoraro, P. M., Pecoraro, G., Caminiti, M. L., & Di Lazzaro, V. (2022). Markerless radio frequency indoor monitoring for telemedicine: gait analysis, indoor positioning, fall detection, tremor analysis, vital signs and sleep monitoring. Sensors, 22(21), 8486.
White, E. K., Wagner, I. V., van Beuzekom, C., Iotova, V., Ahmed, S. F., Hiort, O., & Pereira, A. M. (2022). A critical evaluation of the EU-virtual consultation platform (CPMS) within the European Reference Network on Rare Endocrine Conditions. Endocrine Connections, 11(11).
Rey Velasco, E., Pedersen, H. S., & Skinner, T. C. (2022). Methodological approaches applicable to patient-provider interaction analysis: A mini-review. Frontiers in Communication, 7, 1034427.
Nazir, T., Mushhood Ur Rehman, M., Asghar, M. R., & Kalia, J. S. (2022). Artificial intelligence assisted acute patient journey. Frontiers in artificial intelligence, 5, 962165.	√+A337
Parikh, R. B., Basen-Enquist, K. M., Bradley, C., Estrin, D., Levy, M., Lichtenfeld, J. L., ... & Shulman, L. N. (2022). Digital health applications in oncology: an opportunity to seize. Journal Of The National Cancer Institute, 114(10), 1338-1339.	√+A294
Novick, A. M., Kwitowski, M., Dempsey, J., Cooke, D. L., & Dempsey, A. G. (2022). Technology-based approaches for supporting perinatal mental health. Current Psychiatry Reports, 24(9), 419-429.
Erhardt, D., Bunyi, J., Dodge-Rice, Z., Neary, M., & Schueller, S. M. (2022). Digitized thought records: a practitioner-focused review of cognitive restructuring apps. the Cognitive Behaviour Therapist, 15, e39.	√+A320
Raclin, T., Price, A., Stave, C., Lee, E., Reddy, B., Kim, J., & Chu, L. (2022). Combining Machine Learning, Patient-Reported Outcomes, and Value-Based Health Care: Protocol for Scoping Reviews. JMIR Research Protocols, 11(7), e36395.
Faheem, F., Zafar, Z., Razzak, A., & Kalia, J. S. (2022). Implementing Virtual Care in Neurology-Challenges and Pitfalls. Journal of Central Nervous System Disease, 14, 11795735221109745.	√+A299
Huhtakangas, M., Tuomikoski, A. M., Laukka, E., Kääriäinen, M., & Kanste, O. (2022). Adult patients’ experiences of patient-professional communication in patient portals: a qualitative systematic review protocol. JBI Evidence Synthesis, 20(2), 689.
Lloyd, J., & Lee, C. J. (2022). Use of telemedicine in care of hematologic malignancy patients: challenges and opportunities. Current hematologic malignancy reports, 17(1), 25-30.
Pernencar, C., Aguilar, P., Saboia, I., Barreto, I., Theophilo, R., Oliveira, D., & Monteiro, L. O. (2022). Systematic mapping of digital health apps–A methodological proposal based on the World Health Organization classification of interventions. Digital Health, 8, 20552076221129071.	√+A285
Du, Y., Choe, S., Vega, J., Liu, Y., & Trujillo, A. (2022). Listening to stakeholders involved in speech-language therapy for children with communication disorders: content analysis of Apple app store reviews. JMIR pediatrics and parenting, 5(1), e28661.
Blackstock, F. C., & Roberts, N. J. (2021). Using telemedicine to provide education for the symptomatic patient with chronic respiratory disease. Life, 11(12), 1317.
Krist, A. H., Phillips, R., Leykum, L., & Olmedo, B. (2021). Digital health needs for implementing high-quality primary care: recommendations from the National Academies of Sciences, Engineering, and Medicine. Journal of the American Medical Informatics Association, 28(12), 2738-2742.
Smuck, M., Odonkor, C. A., Wilt, J. K., Schmidt, N., & Swiernik, M. A. (2021). The emerging clinical role of wearables: factors for successful implementation in healthcare. NPJ digital medicine, 4(1), 45.
Pataka, A., Kotoulas, S., Sakka, E., Katsaounou, P., & Pappa, S. (2021). Sleep dysfunction in COVID-19 patients: prevalence, risk factors, mechanisms, and management. Journal of Personalized Medicine, 11(11), 1203.
Hubbard, I., Beniczky, S., & Ryvlin, P. (2021). The challenging path to developing a mobile health device for epilepsy: the current landscape and where we go from here. Frontiers in Neurology, 12, 740743.	√+A302
Landers, M., Dorsey, R., & Saria, S. (2021). Digital endpoints: definition, benefits, and current barriers in accelerating development and adoption. Digital Biomarkers, 5(3), 216-223.
Daly, B., Lauria, T. S., Holland, J. C., Garcia, J., Majeed, J., Walters, C. B., ... & Reidy-Lagunes, D. L. (2021). Oncology patients' perspectives on remote patient monitoring for COVID-19. JCO Oncology Practice, 17(9), e1278-e1285.
Biviji, R., Williams, K. S., Vest, J. R., Dixon, B. E., Cullen, T., & Harle, C. A. (2021). Consumer perspectives on maternal and infant health apps: qualitative content analysis. Journal of Medical Internet Research, 23(9), e27403.
Baig, A. F., & Eskeland, S. (2021). Security, privacy, and usability in continuous authentication: A survey. Sensors, 21(17), 5967.
Gray, J., Partington, A., & Karnon, J. (2021). Access, use, and patient-reported experiences of emergency care during the COVID-19 pandemic: population-based survey. JMIR Human Factors, 8(3), e30878.
Duffy, A., Christie, G., & Moreno, S. (2021). Examining Challenges to the Incorporation of End Users in the Design of Digital Health Interventions: Protocol for a Systematic Review. JMIR Research Protocols, 10(7), e28083.	√+A278
Yang, Y., & Koenigstorfer, J. (2021). Determinants of fitness app usage and moderating impacts of education-, motivation-, and gamification-related app features on physical activity intentions: cross-sectional survey study. Journal of medical Internet research, 23(7), e26063.
Hughes, S. D., Koester, K. A., Engesaeth, E., Hawkins, M. V., & Grant, R. M. (2021). Human enough: a qualitative study of client experience with internet-based access to pre-exposure prophylaxis. Journal of Medical Internet Research, 23(7), e22650.
Davis, B. E., Lakin, L., Binns, C. C., Currie, K. M., & Rensel, M. R. (2021). Patient and provider insights into the impact of multiple sclerosis on mental health: a narrative review. Neurology and Therapy, 10, 99-119.
Jadczyk, T., Wojakowski, W., Tendera, M., Henry, T. D., Egnaczyk, G., & Shreenivas, S. (2021). Artificial intelligence can improve patient management at the time of a pandemic: the role of voice technology. Journal of Medical Internet Research, 23(5), e22959.
Magee, M. R., McNeilage, A. G., Avery, N., Glare, P., & Ashton-James, C. E. (2021). Mhealth interventions to support prescription opioid tapering in patients with chronic pain: Qualitative study of patients’ perspectives. JMIR formative research, 5(5), e25969.
Steindal, S. A., Nes, A. A. G., Godskesen, T. E., Lind, S., Dhle, A., Winger, A., ... & Klarare, A. (2021). Advantages and challenges in using telehealth for home-based palliative care: protocol for a systematic mixed studies review. JMIR Research Protocols, 10(5), e22626.
Jiang, X., Xie, H., Tang, R., Du, Y., Li, T., Gao, J., ... & Xie, G. (2021). Characteristics of online health care services from China’s largest online medical platform: cross-sectional survey study. Journal of Medical Internet Research, 23(4), e25817.
Harshbarger, C., Burrus, O., Rangarajan, S., Bollenbacher, J., Zulkiewicz, B., Verma, R., ... & Lewis, M. A. (2021). Challenges of and solutions for developing tailored video interventions that integrate multiple digital assets to promote engagement and improve health outcomes: tutorial. JMIR mHealth and uHealth, 9(3), e21128.
Baumel, A., & Muench, F. J. (2021). Effort-optimized intervention model: framework for building and analyzing digital interventions that require minimal effort for health-related gains. Journal of Medical Internet Research, 23(3), e24905.
Yatabe, J., Yatabe, M. S., & Ichihara, A. (2021). The current state and future of internet technology-based hypertension management in Japan. Hypertension Research, 44(3), 276-285.	√+A282
Westby, A., Nissly, T., Gieseker, R., Timmins, K., & Justesen, K. (2021). Achieving equity in telehealth:“centering at the margins” in access, provision, and reimbursement. The Journal of the American Board of Family Medicine, 34(Supplement), S29-S32.
Goldchmit, S. M., de Queiroz, M. C., dos Anjos Rabelo, N. D., Junior, W. R., & Polesello, G. C. (2021). Patient education in orthopedics: the role of information design and user experience. Current reviews in musculoskeletal medicine, 14, 9-15.
Kim, H. S., Kwon, I. H., & Cha, W. C. (2021). Future and development direction of digital healthcare. Healthcare Informatics Research, 27(2), 95-101.	√+A336
Agarwal, S., Griffith, M. L., Murphy, E. J., Greenlee, C., Boord, J., & Gabbay, R. A. (2021). Innovations in diabetes care for a better “new normal” beyond COVID-19. The Journal of Clinical Endocrinology & Metabolism, 106(1), e377-e381.
Ghosh, P., Hafeez, N., & Sanfilippo, J. (2021). Basics of practice management: managing many for the care of one. Fertility and Sterility, 115(1), 17-21.
Chiauzzi, E., Clayton, A., & Huh-Yoo, J. (2020). Videoconferencing-based telemental health: Important questions for the COVID-19 era from clinical and patient-centered perspectives. JMIR Mental Health, 7(12), e24021.
Schmalz, O., Jacob, C., Ammann, J., Liss, B., Iivanainen, S., Kammermann, M., ... & Popescu, R. A. (2020). Digital monitoring and management of patients with advanced or metastatic non-small cell lung cancer treated with cancer immunotherapy and its impact on quality of clinical care: interview and survey study among health care professionals and patients. Journal of Medical Internet Research, 22…
Isautier, J. M., Copp, T., Ayre, J., Cvejic, E., Meyerowitz-Katz, G., Batcup, C., ... & McCaffery, K. J. (2020). People’s experiences and satisfaction with telehealth during the COVID-19 pandemic in Australia: cross-sectional survey study. Journal of Medical Internet Research, 22(12), e24531.
Matsumoto, R. A., England, B. R., Mastarone, G., Richards, J. S., Chang, E., Wood, P. R., & Barton, J. L. (2020). Rheumatology clinicians’ perceptions of telerheumatology within the Veterans Health Administration: a national survey study. Military medicine, 185(11-12), e2082-e2087.
Perkins, V., Coulson, N. S., & Davies, E. B. (2020). Using online support communities for Tourette syndrome and tic disorders: Online survey of users’ experiences. Journal of medical Internet research, 22(11), e18099.
Schwartz, S. M., Wildenhaus, K., Bucher, A., & Byrd, B. (2020). Digital twins and the emerging science of self: Implications for digital health experience design and “small” data. Frontiers in Computer Science, 2, 31.	√+A270
Bhavnani, S. P. (2020). Digital health: opportunities and challenges to develop the next-generation technology-enabled models of cardiovascular care. Methodist DeBakey cardiovascular journal, 16(4), 296.
Zhang, T., Booth, R., Jean-Louis, R., Chan, R., Yeung, A., Gratzer, D., & Strudwick, G. (2020). A primer on usability assessment approaches for health-related applications of virtual reality. JMIR serious games, 8(4), e18153.
Garg, D., & Dhamija, R. K. (2020). The challenge of managing Parkinson’s disease patients during the COVID-19 pandemic. Annals of Indian Academy of Neurology, 23(Suppl 1), S24.
Valdes, D., Alqazlan, L., Procter, R., & Dale, J. (2022). Global evidence on the rapid adoption of telemedicine in primary care during the first 2 years of the COVID-19 pandemic: a scoping review protocol. Systematic reviews, 11(1), 124.
Wiener, A. A., & Neuman, H. B. (2022). Improving shared decision making in virtual breast cancer surgery consultations. The American Journal of Surgery.
Kim, M. J., Schroeder, S., Chan, S., Hickerson, K., & Lee, Y. C. (2022). Reviewing the User-Centered Design Process for a Comprehensive Gastroesophageal Reflux Disease (GERD) App. International Journal of Environmental Research and Public Health, 19(3), 1128.
Haque, M. R., & Rubya, S. (2023). An Overview of Chatbot-Based Mobile Mental Health Apps: Insights From App Description and User Reviews. JMIR mHealth and uHealth, 11(1), e44838.
Tarakji, K. G., Silva, J., Chen, L. Y., Turakhia, M. P., Perez, M., Attia, Z. I., ... & Chung, M. (2020). Digital health and the care of the patient with arrhythmia: what every electrophysiologist needs to know. Circulation: Arrhythmia and Electrophysiology, 13(11), e007953.
Gabrielli, S., Rizzi, S., Bassi, G., Carbone, S., Maimone, R., Marchesoni, M., & Forti, S. (2021). Engagement and effectiveness of a healthy-coping intervention via chatbot for university students during the COVID-19 pandemic: mixed methods proof-of-concept study. JMIR mHealth and uHealth, 9(5), e27965.
Santiago, S., & Lu, J. (2023). Patient Satisfaction in Teledermatology: An Updated Review. Current Dermatology Reports, 12(1), 23-26.
Wang, Y., Shi, X., Li, L., Efferth, T., & Shang, D. (2021). The Impact of Artificial Intelligence on Traditional Chinese Medicine. The American journal of Chinese medicine, 49(6), 1297–1314.
Carvalho, C., Prando, B. C., Dantas, L. O., & Serrão, P. R. M. D. S. (2022). Mobile health technologies for the management of spine disorders: A systematic review of mHealth applications in Brazil. Musculoskeletal science & practice, 60, 102562.
Dantas, L. O., Carvalho, C., Santos, B. L. J., Ferreira, C. H. J., Bø, K., & Driusso, P. (2021). Mobile health technologies for the management of urinary incontinence: A systematic review of online stores in Brazil. Brazilian journal of physical therapy, 25(4), 387–395.
Robertson, I., Ogundiran, O., & Cheong, Y. (2023). Digital support tools for fertility patients - a narrative systematic review. Human fertility (Cambridge, England), 26(1), 17–26.
Dantas, L. O., Carvalho, C., Prando, B. C., McAlindon, T. E., & da Silva Serrão, P. R. M. (2021). Mobile health technologies for the management of rheumatic diseases: a systematic review of online stores in Brazil. Clinical rheumatology, 40(7), 2601–2609.
Polhemus, A., Simblett, S., Dawe Lane, E., Elliott, B., Jilka, S., Negbenose, E., Burke, P., Weyer, J., Novak, J., Dockendorf, M. F., Temesi, G., Wykes, T., & RADAR-CNS (2023). Experiences of health tracking in mobile apps for multiple sclerosis: A qualitative content analysis of user reviews. Multiple sclerosis and related disorders, 69, 104435.
Graham-Clarke, E., Rushton, A., & Marriott, J. (2022). Exploring the barriers and facilitators to non-medical prescribing experienced by pharmacists and physiotherapists, using focus groups. BMC health services research, 22(1), 223.
Bakogiannis, C., Tsarouchas, A., Mouselimis, D., Lazaridis, C., Theofillogianakos, E. K., Billis, A., Tzikas, S., Fragakis, N., Bamidis, P. D., Papadopoulos, C. E., & Vassilikos, V. P. (2021). A Patient-Oriented App (ThessHF) to Improve Self-Care Quality in Heart Failure: From Evidence-Based Design to Pilot Study. JMIR mHealth and uHealth, 9(4), e24271.
Choi, J. Y., George, M., & Yun, S. Y. (2021). Development of a smartphone application for Korean patients with chronic obstructive pulmonary disease: Self-monitoring based action plans. Applied nursing research : ANR, 61, 151475.

## Sheet: not DH (n=87)
Criss, S. D., Kakulamarri, S., Xu, R. F., Fajardo, M., Keeney, T., Tolchin, D. W., & May, C. J. (2023). The Healthcare Experience of Autistic Patients in Orthopaedic Surgery and Closely Related Fields: A Scoping Review. Children, 10(5), 906.	not focus on DH
Emanuelson, R. D., Brown, S. J., & Termuhlen, P. M. (2022). Interhospital transfer (IHT) in emergency general surgery patients (EGS): a scoping review. Surgery Open Science, 9, 69-79.	√+A341
Baraitser, P., Free, C., Norman, W. V., Lewandowska, M., Meiksin, R., Palmer, M. J., ... & Wong, G. (2022). Improving experience of medical abortion at home in a changing therapeutic, technological and regulatory landscape: a realist review. BMJ open, 12(11), e066650.
Golembiewski, E. H., Gravholt, D. L., Roldan, V. D. T., Naranjo, E. P. L., Vallejo, S., Bautista, A. G., ... & Boehmer, K. R. (2022). Rural patient experiences of accessing care for chronic conditions: A systematic review and thematic synthesis of qualitative studies. The Annals of Family Medicine, 20(3), 266-272.
Siqueira, R., Galli, M., Chen, Z., Mendonça, G., Meirelles, L., Wang, H. L., & Chan, H. L. (2021). Intraoral scanning reduces procedure time and improves patient comfort in fixed prosthodontics and implant dentistry: a systematic review. Clinical oral investigations, 25(12), 6517–6531.
Reitano, E., de'Angelis, N., Schembari, E., Carrà, M. C., Francone, E., Gentilli, S., & La Greca, G. (2021). Learning curve for laparoscopic cholecystectomy has not been defined: A systematic review. ANZ journal of surgery, 91(9), E554–E560.
Le Guen, M., Schantz, C., Régnier-Loilier, A., & de La Rochebrochard, E. (2021). Reasons for rejecting hormonal contraception in Western countries: A systematic review. Social science & medicine (1982), 284, 114247.
Cabrera-Sanchez, J., Cuba, V., Vega, V., Van der Stuyft, P., & Otero, L. (2022). Lung cancer occurrence after an episode of tuberculosis: a systematic review and meta-analysis. European respiratory review : an official journal of the European Respiratory Society, 31(165), 220025.
Mole, S. E., Schulz, A., Badoe, E., Berkovic, S. F., de Los Reyes, E. C., Dulz, S., Gissen, P., Guelbert, N., Lourenco, C. M., Mason, H. L., Mink, J. W., Murphy, N., Nickel, M., Olaya, J. E., Scarpa, M., Scheffer, I. E., Simonati, A., Specchio, N., Von Löbbecke, I., Wang, R. Y., … Williams, R. E. (2021). Guidelines on the diagnosis, clinical assessments, treatment and management for CLN2 disease …
Milone, M., Adamina, M., Arezzo, A., Bejinariu, N., Boni, L., Bouvy, N., de Lacy, F. B., Dresen, R., Ferentinos, K., Francis, N. K., Mahaffey, J., Penna, M., Theodoropoulos, G., Kontouli, K. M., Mavridis, D., Vandvik, P. O., & Antoniou, S. A. (2022). UEG and EAES rapid guideline: Systematic review, meta-analysis, GRADE assessment and evidence-informed European recommendations on TaTME for rectal …
Hullender Rubin, L. E., Smith, C. A., Schnyer, R. N., Tahir, P., & Pasch, L. A. (2022). Effect of acupuncture on IVF-related anxiety: a systematic review and meta-analysis. Reproductive biomedicine online, 45(1), 69–80.
Kanmounye, U. S., Nguembu, S., Djiofack, D., Zolo, Y., Tétinou, F., Ghomsi, N., Figuim, B., & Esene, I. (2021). Patient Attitudes toward Neurosurgery in Low- and Middle-Income Countries: A Systematic Review. Neurology India, 69(1), 12–20.
Thomson, S. E., Ng, N. Y., Riehle, M. O., Kingham, P. J., Dahlin, L. B., Wiberg, M., & Hart, A. M. (2022). Bioengineered nerve conduits and wraps for peripheral nerve repair of the upper limb. The Cochrane database of systematic reviews, 12(12), CD012574.
Kelder, I., Sneijder, P., Klarenbeek, A., & Laan, E. (2022). Communication practices in conversations about sexual health in medical healthcare settings: A systematic review. Patient education and counseling, 105(4), 858–868.
Brown, T., Ashworth, H., Bass, M., Rittenberg, E., Levy-Carrick, N., Grossman, S., Lewis-O'Connor, A., & Stoklosa, H. (2022). Trauma-informed Care Interventions in Emergency Medicine: A Systematic Review. The western journal of emergency medicine, 23(3), 334–344.
Gupta, A., Cafazzo, J. A., IJzerman, M. J., Swart, J. F., Vastert, S., Wulffraat, N. M., Benseler, S., Marshall, D., Yeung, R., & Twilt, M. (2021). Genomic Health Literacy Interventions in Pediatrics: Scoping Review. Journal of medical Internet research, 23(12), e26684.
Nurgat, Z., & Lawrence, M. (2022). Management of Myeloproliferative Neoplasms (MPNs). Journal of oncology pharmacy practice : official publication of the International Society of Oncology Pharmacy Practitioners, 28(6), 1400–1410.
Maida, C. A., Xiong, D., Marcus, M., Zhou, L., Huang, Y., Lyu, Y., Shen, J., Osuna-Garcia, A., & Liu, H. (2022). Quantitative data collection approaches in subject-reported oral health research: a scoping review. BMC oral health, 22(1), 435.
Cincidda, C., Pizzoli, S. F. M., Ongaro, G., Oliveri, S., & Pravettoni, G. (2023). Caregiving and Shared Decision Making in Breast and Prostate Cancer Patients: A Systematic Review. Current oncology (Toronto, Ont.), 30(1), 803–823.
Paisi, M., March-McDonald, J., Burns, L., Snelgrove-Clarke, E., Withers, L., & Shawe, J. (2021). Perceived barriers and facilitators to accessing and utilising sexual and reproductive healthcare for people who experience homelessness: a systematic review. BMJ sexual & reproductive health, 47(3), 211–220.
O'Donnell, E. A., Fury, M. S., Maier, S. P., 2nd, Bernstein, D. N., Carrier, R. E., & Warner, J. J. P. (2021). Outpatient Shoulder Arthroplasty Patient Selection, Patient Experience, and Cost Analyses: A Systematic Review. JBJS reviews, 9(11), 10.2106/JBJS.RVW.20.00235.
Placona, A. M., & Rathert, C. (2022). Are Online Patient Reviews Associated With Health Care Outcomes? A Systematic Review of the Literature. Medical care research and review : MCRR, 79(1), 3–16.
van der Kruk, S. R., Butow, P., Mesters, I., Boyle, T., Olver, I., White, K., Sabesan, S., Zielinski, R., Chan, B. A., Spronk, K., Grimison, P., Underhill, C., Kirsten, L., Gunn, K. M., & Clinical Oncological Society of Australia (2022). Psychosocial well-being and supportive care needs of cancer patients and survivors living in rural or regional areas: a systematic review from 2010 to 2021. Supp…
Carr, E., & MacInnes, A. (2022). Do resin-based sealers increase post-operative pain following root-canal treatment?. Evidence-based dentistry, 23(3), 114–115.
Bernardi, F. A., Mello de Oliveira, B., Bettiol Yamada, D., Artifon, M., Schmidt, A. M., Machado Scheibe, V., Alves, D., & Félix, T. M. (2023). The Minimum Data Set for Rare Diseases: Systematic Review. Journal of medical Internet research, 25, e44641.
Bansal, M., Mehta, A., Wieruszewski, P. M., Belford, P. M., Zhao, D. X., Khanna, A. K., & Vallabhajosyula, S. (2023). Efficacy and safety of angiotensin II in cardiogenic shock: A systematic review. The American journal of emergency medicine, 66, 124–128.
Al Hadi, A., Paliwoda, M., Dawson, J., Walker, K., & New, K. (2022). Women's Utilisation, Experiences and Satisfaction with Postnatal Follow-up Care: Systematic literature review. Sultan Qaboos University medical journal, 22(4), 455–471.
Kaspersen, S. L., Kalseth, J., Stene-Larsen, K., & Reneflot, A. (2022). Use of Health Services and Support Resources by Immediate Family Members Bereaved by Suicide: A Scoping Review. International journal of environmental research and public health, 19(16), 10016.
Sharp, M. L., Solomon, N., Harrison, V., Gribble, R., Cramm, H., Pike, G., & Fear, N. T. (2022). The mental health and wellbeing of spouses, partners and children of emergency responders: A systematic review. PloS one, 17(6), e0269659.
Bloomer, M. J., Ranse, K., Butler, A., & Brooks, L. (2022). A national Position Statement on adult end-of-life care in critical care. Australian critical care : official journal of the Confederation of Australian Critical Care Nurses, 35(4), 480–487.
Yeo, C., Rennick-Egglestone, S., Armstrong, V., Borg, M., Franklin, D., Klevan, T., Llewellyn-Beardsley, J., Newby, C., Ng, F., Thorpe, N., Voronka, J., & Slade, M. (2022). Uses and Misuses of Recorded Mental Health Lived Experience Narratives in Healthcare and Community Settings: Systematic Review. Schizophrenia bulletin, 48(1), 134–144.
Cloyd, J. M., Hyman, S., Huwig, T., Monsour, C., Santry, H., Wills, C., Tsung, A., & Bridges, J. F. P. (2021). Patient experience and quality of life during neoadjuvant therapy for pancreatic cancer: a systematic review and study protocol. Supportive care in cancer : official journal of the Multinational Association of Supportive Care in Cancer, 29(6), 3009–3016.
Bongomin, F., Olum, R., Kwizera, R., & Baluku, J. B. (2021). Surgical management of chronic pulmonary aspergillosis in Africa: A systematic review of 891 cases. Mycoses, 64(10), 1151–1158.
Kusk, M. W., Jensen, J. M., Gram, E. H., Nielsen, J., & Precht, H. (2021). Anode heel effect: Does it impact image quality in digital radiography? A systematic literature review. Radiography (London, England : 1995), 27(3), 976–981.
Melly, C., McGeehan, G., O'Connor, N., Johnston, A., Bass, G., Mohseni, S., Donohoe, C., Bucholc, M., & Sugrue, M. (2022). Patient-reported outcome measures (PROMs) after laparoscopic cholecystectomy: systematic review. BJS open, 6(3), zrac062.
Alsulamy, N., Lee, A., Thokala, P., & Alessa, T. (2021). Views of stakeholders on factors influencing shared decision-making in the Eastern Mediterranean Region: a systematic review. Eastern Mediterranean Health Journal, 27(3), 300-311.
Dong, F., Liu, J., Hodgson, N. A., & Medoff-Cooper, B. (2021). Early life factors of schizotypal personality disorder in adolescents: A systematic review. Journal of psychiatric and mental health nursing, 28(6), 1092–1112.
Christopoulou, I., Kaklamanos, E. G., Makrygiannakis, M. A., Bitsanis, I., & Tsolakis, A. I. (2022). Patient-reported experiences and preferences with intraoral scanners: a systematic review. European journal of orthodontics, 44(1), 56–65.
Andersen, R. D., Olsson, E., & Eriksson, M. (2021). The evidence supporting the association between the use of pain scales and outcomes in hospitalized children: A systematic review. International journal of nursing studies, 115, 103840.
Lv, Q., Li, X., Qi, Y., Gu, Y., Liu, Z., & Ma, G. E. (2021). Volume Retention After Facial Fat Grafting and Relevant Factors: A Systematic Review and Meta-analysis. Aesthetic plastic surgery, 45(2), 506–520.
Gbenonsi, G., Boucham, M., Belrhiti, Z., Nejjari, C., Huybrechts, I., & Khalis, M. (2021). Health system factors that influence diagnostic and treatment intervals in women with breast cancer in sub-Saharan Africa: a systematic review. BMC public health, 21(1), 1325.
Douma, M. J., Graham, T. A. D., Ali, S., Dainty, K. N., Bone, A., Smith, K. E., Dennet, L., Brindley, P. G., Kroll, T., & Frazer, K. (2021). What are the care needs of families experiencing cardiac arrest?: A survivor and family led scoping review. Resuscitation, 168, 119–141.
Gasteratos, K., Papakonstantinou, M., Man, A., Babatsikos, E., Tamalonis, A., & Goverman, J. (2022). Adjunctive Nonpharmacologic Interventions for the Management of Burn Pain: A Systematic Review. Plastic and reconstructive surgery, 149(5), 985e–994e.
Eze, P., Lawani, L. O., Agu, U. J., Amara, L. U., Okorie, C. A., & Acharya, Y. (2022). Factors associated with catastrophic health expenditure in sub-Saharan Africa: A systematic review. PloS one, 17(10), e0276266.
Rebić, N., Garg, R., Ellis, U., Kitchin, V., Munro, S., Hazlewood, G., Amiri, N., Bansback, N., & De Vera, M. A. (2021). "Walking into the unknown…" key challenges of pregnancy and early parenting with inflammatory arthritis: a systematic review and thematic synthesis of qualitative studies. Arthritis research & therapy, 23(1), 123.
McGeechan, G. J., Byrnes, K., Campbell, M., Carthy, N., Eberhardt, J., Paton, W., Swainston, K., & Giles, E. L. (2022). A systematic review and qualitative synthesis of the experience of living with colorectal cancer as a chronic illness. Psychology & health, 37(3), 350–374.
Najem, C., Mukhtar, N. B., Ayoubi, F., van Oosterwijck, J., Cagnie, B., De Meulemeester, K., & Meeus, M. (2021). Religious Beliefs and Attitudes in Relation to Pain, Pain-Related Beliefs, Function, and Coping in Chronic Musculoskeletal Pain: A Systematic Review. Pain physician, 24(8), E1163–E1176.
Kim, J. Y. H., Ragusa, M., Tortosa, F., Torres, A., Gresh, L., Méndez-Rico, J. A., Alvarez-Moreno, C. A., Lisboa, T. C., Valderrama-Beltrán, S. L., Aldighieri, S., & Reveiz, L. (2023). Viral reactivations and co-infections in COVID-19 patients: a systematic review. BMC infectious diseases, 23(1), 259.
Rose, L., Istanboulian, L., Amaral, A. C. K., Burry, L., Cox, C. E., Cuthbertson, B. H., Iwashyna, T. J., Dale, C. M., & Fraser, I. (2022). Co-designed and consensus based development of a quality improvement checklist of patient and family-centered actionable processes of care for adults with persistent critical illness. Journal of critical care, 72, 154153.
Ulep, A. J., Deshpande, A. K., Beukes, E. W., Placette, A., & Manchaiah, V. (2022). Social Media Use in Hearing Loss, Tinnitus, and Vestibular Disorders: A Systematic Review. American journal of audiology, 31(3S), 1019–1042.
Dhanarisi, J., Perera, S., Wijerathna, T., Gawarammana, I., Shihana, F., Pathiraja, V., Eddleston, M., & Mohamed, F. (2023). Relationship Between Alcohol Co-Ingestion and Clinical Outcome in Pesticide Self-Poisoning: A Systematic Review and Meta-Analysis. Alcohol and alcoholism (Oxford, Oxfordshire), 58(1), 4–12.
Macpherson, K., Cooper, K., Harbour, J., Mahal, D., Miller, C., & Nairn, M. (2022). Experiences of living with long COVID and of accessing healthcare services: a qualitative systematic review. BMJ open, 12(1), e050979.
Balk, E. M., Danilack, V. A., Bhuma, M. R., Cao, W., Adam, G. P., Konnyu, K. J., & Peahl, A. F. (2023). Reduced Compared With Traditional Schedules for Routine Antenatal Visits: A Systematic Review. Obstetrics and gynecology, 142(1), 8–18.
Argüello, E., Bermeo, L., & Castillo, J. (2022). Exploring the Abilities of Peripheral Autonomic Parameters to Describe Pain: Another Dead End?. Pain physician, 25(1), E1–E14.
Maeda, Y., Kudo, S. E., Ogata, N., Kuroki, T., Takashina, Y., Takishima, K., Ogawa, Y., Ichimasa, K., Mori, Y., Kudo, T., Hayashi, T., Miyachi, H., Ishida, F., Nemoto, T., Ohtsuka, K., & Misawa, M. (2022). Use of advanced endoscopic technology for optical characterization of neoplasia in patients with ulcerative colitis: Systematic review. Digestive endoscopy : official journal of the Japan Gastr…
Schubach, K., Niyonsenga, T., Turner, M., & Paterson, C. (2023). Experiences of sexual well-being interventions in males affected by genitourinary cancers and their partners: an integrative systematic review. Supportive care in cancer : official journal of the Multinational Association of Supportive Care in Cancer, 31(5), 265.
Joshi, A., Larkins, S., Evans, R., Moodley, N., Brown, A., & Sabesan, S. (2021). Use and impact of breast cancer survivorship care plans: a systematic review. Breast cancer (Tokyo, Japan), 28(6), 1292–1317.
Hossain, M. M., Das, J., Rahman, F., Nesa, F., Hossain, P., Islam, A. M. K., Tasnim, S., Faizah, F., Mazumder, H., Purohit, N., & Ramirez, G. (2023). Living with "long COVID": A systematic review and meta-synthesis of qualitative evidence. PloS one, 18(2), e0281884.
Peers, E., Boocock, R. C., & Burn, N. (2023). A systematic review examining the impact of blended diets on the gastrointestinal symptoms of people who are enterally fed. Journal of human nutrition and dietetics : the official journal of the British Dietetic Association, 36(3), 673–686.
Lewis, G., Blake, L., & Seneviratne, G. (2023). Delusional Misidentification Syndromes in Postpartum Psychosis: A Systematic Review. Psychopathology, 56(4), 285–294.
Chappuis Chocano, A. P., Venante, H. S., Bringel da Costa, R. M., Pordeus, M. D., Santiago Junior, J. F., & Porto, V. C. (2023). Evaluation of the clinical performance of dentures manufactured by computer-aided technology and conventional techniques: A systematic review. The Journal of prosthetic dentistry, 129(4), 547–553.
Goldsworthy, S., Latour, J. M., Palmer, S., McNair, H., & Cramp, M. (2023). Identifying core components of a radiotherapy comfort intervention package using nominal group technique. Radiography (London, England : 1995), 29(5), 926–934.
Tan, J. M., Halford, G. R. J., Lukin, M., & Kohler, F. (2023). Recommendations from the ISPO lower-limb COMPASS: Patient-reported and performance-based outcome measures. Prosthetics and orthotics international, 47(1), 13–25.
Wu, T., Zuo, Z., Yang, D., Luo, X., Jiang, L., Xia, Z., Xiao, X., Liu, J., Ye, M., & Deng, M. (2021). Venous thromboembolic events in patients with COVID-19: a systematic review and meta-analysis. Age and ageing, 50(2), 284–293.
Vera San Juan, N., Clark, S. E., Camilleri, M., Jeans, J. P., Monkhouse, A., Chisnall, G., & Vindrola-Padros, C. (2022). Training and redeployment of healthcare workers to intensive care units (ICUs) during the COVID-19 pandemic: a systematic review. BMJ open, 12(1), e050038.
Pagliara, D., Schiavone, L., Garganese, G., Bove, S., Montella, R. A., Costantini, M., Rinaldi, P. M., Bottosso, S., Grieco, F., Rubino, C., Salgarello, M., & Ribuffo, D. (2023). Predicting Mastectomy Skin Flap Necrosis: A Systematic Review of Preoperative and Intraoperative Assessment Techniques. Clinical breast cancer, 23(3), 249–254.
Gamble, E., Linehan, C., & Heavin, C. (2023). Establishing Requirements for Technology to Support Clinical Trial Retention: Systematic Scoping Review and Analysis Using Self-determination Theory. Journal of medical Internet research, 25, e38159.
Sharpe, I., Bowman, M., Kim, A., Srivastava, S., Jalink, M., & Wijeratne, D. T. (2021). Strategies to Prevent Readmissions to Hospital for COPD: A Systematic Review. COPD, 18(4), 456–468.
Černis, E., Beierl, E., Molodynski, A., Ehlers, A., & Freeman, D. (2021). A new perspective and assessment measure for common dissociative experiences: 'Felt Sense of Anomaly'. PloS one, 16(2), e0247037.
Bull, C., Crilly, J., Latimer, S., & Gillespie, B. M. (2022). Establishing the content validity of a new emergency department patient-reported experience measure (ED PREM): a Delphi study. BMC emergency medicine, 22(1), 65.
Mpofu, E., Ingman, S., Matthews-Juarez, P., Rivera-Torres, S., & Juarez, P. D. (2021). Trending the evidence on opioid use disorder (OUD) continuum of care among rural American Indian/Alaskan Native (AI/AN) tribes: A systematic scoping review. Addictive behaviors, 114, 106743.
O'Connor, N., Thomson, K. H., Gill, S., Jackson, S., Wallace, S. A., & Pearson, F. (2023). A rapid priority setting exercise combining existing, emergent evidence with stakeholder knowledge identified broad topic uncertainties. Journal of clinical epidemiology, 154, 178–187.
Chen, B. S., Galus, T., Archer, S., Tadić, V., Horton, M., Pesudovs, K., ... & Yu-Wai-Man, P. (2022). Capturing the experiences of patients with inherited optic neuropathies: a systematic review of patient-reported outcome measures (PROMs) and qualitative studies. Graefe's Archive for Clinical and Experimental Ophthalmology, 260(6), 2045-2055.
Machin, M., Younan, H. C., Slesser, A. A. P., & Mohsen, Y. (2021). Systematic review on the management of ileoanal pouch-vaginal fistulas after restorative proctocolectomy in the treatment of ulcerative colitis. Colorectal disease : the official journal of the Association of Coloproctology of Great Britain and Ireland, 23(1), 34–51.
Ries M. (2022). Global key concepts of civil-military cooperation for disaster management in the COVID-19 pandemic-A qualitative phenomenological scoping review. Frontiers in public health, 10, 975667.
Elmaraghi, S., Israel, J. S., & Gander, B. (2022). Systematic Review of Replant Salvage and Cost Utility Analysis of Inpatient Monitoring After Digit Replantation. The Journal of hand surgery, 47(1), 32–42.e1.
Benomar, A., Farzin, B., Volders, D., Gevry, G., Zehr, J., Fahed, R., Boisseau, W., Gentric, J. C., Magro, E., Nico, L., Roy, D., Weill, A., Mounayer, C., Guilbert, F., Létourneau-Guillon, L., Jacquin, G., Chaalala, C., Kotowski, M., Nguyen, T. N., Kallmes, D., … Raymond, J. (2021). Angiographic results of surgical or endovascular treatment of intracranial aneurysms: a systematic review and inter…
Karikoski, E., Sarkola, T., & Blomqvist, M. (2021). Dental caries prevalence in children with congenital heart disease - a systematic review. Acta odontologica Scandinavica, 79(3), 232–240.
Rieger, K. L., Lobchuk, M. M., Duff, M. A., Chernomas, W. M., Demczuk, L., Campbell-Enns, H. J., Zaborniak, A. R., Nweze, S., & West, C. H. (2021). Mindfulness-based arts interventions for cancer care: A systematic review of the effects on wellbeing and fatigue. Psycho-oncology, 30(2), 240–251.
Cook, J. A., Baldwin, M., Cooper, C., Nagra, N. S., Crocker, J. C., Glaze, M., Greenall, G., Rangan, A., Kottam, L., Rees, J. L., Farrar-Hockley, D., Merritt, N., Hopewell, S., Beard, D., Thomas, M., Dritsaki, M., & Carr, A. J. (2021). Patch augmentation surgery for rotator cuff repair: the PARCS mixed-methods feasibility study. Health technology assessment (Winchester, England), 25(13), 1–138.
Bakthavatsalu, B., Walshe, C., & Simpson, J. (2021). A Systematic Review with Thematic Synthesis of the Experience of Hospitalization in People with Advanced Chronic Obstructive Pulmonary Disease. COPD, 18(5), 576–584.
Gates, M., Pillay, J., Nuspl, M., Wingert, A., Vandermeer, B., & Hartling, L. (2023). Screening for the primary prevention of fragility fractures among adults aged 40 years and older in primary care: systematic reviews of the effects and acceptability of screening and treatment, and the accuracy of risk prediction tools. Systematic reviews, 12(1), 51.
Ong, V., Bourcier, A. J., Florence, T. J., Mozaffari, K., Mekonnen, M., Sheppard, J. P., Duong, C., Ding, K., & Yang, I. (2022). Stereotactic Radiosurgery for Glomus Jugulare Tumors: Systematic Review and Meta-Analysis. World neurosurgery, 162, e49–e57.
Tawfik, G. M., Makram, O. M., Zayan, A. H., Ghozy, S., Eid, P. S., Mahmoud, M. H., Abdelaal, A., Abdelghany, S. M., Sayed, A. M., Sang, T. K., Kassem, M., Ho, Q. L. M., Eltanany, H. H., Ali, A. F., Hassan, O. G., Elsherbiny, K. E., Shafik, A. G., Hirayama, K., & Huy, N. T. (2021). Voice Rehabilitation by Voice Prostheses After Total Laryngectomy: A Systematic Review and Network Meta-Analysis for …
Xu, A. L., Covarrubias, O. G., Yakkanti, R. R., Sotsky, R. B., & Aiyer, A. A. (2023). The Biomechanical Burden of Orthopaedic Procedures and Musculoskeletal Injuries Sustained by Orthopaedic Surgeons: A Systematic Review. JBJS reviews, 11(1), e22.00202.
Brandao Barreto, B., Luz, M., Alves Valente do Amaral Lopes, S., Goulart Rosa, R., & Gusmao-Flores, D. (2021). Exploring Patients' Perceptions on ICU Diaries: A Systematic Review and Qualitative Data Synthesis. Critical care medicine, 49(7), e707–e718.
Afrashtehfar, K. I., Jurado, C. A., & Wang, H. L. (2023). FOR PERI-IMPLANT SOFT TISSUE AUGMENTATION, SOFT TISSUE SUBSTITUTES MAY IMPROVE PATIENTS' SURGICAL AND POSTOPERATIVE EXPERIENCE COMPARED TO AUTOGENOUS GRAFTS. The journal of evidence-based dental practice, 23(1), 101835.

## Sheet: not PEx (n=26)
Amjad, A., Kordel, P., & Fernandes, G. (2023). A Review on Innovation in Healthcare Sector (Telehealth) through Artificial Intelligence. Sustainability, 15(8), 6655.	√+272
Ghaddaripouri, K., Mousavi Baigi, S. F., Abbaszadeh, A., & Mazaheri Habibi, M. R. (2023). Attitude, awareness, and knowledge of telemedicine among medical students: A systematic review of cross‐sectional studies. Health Science Reports, 6(3), e1156.	√+A286
Zhang, Z., Bai, E., Joy, K., Ghelaa, P. N., Adelgais, K., & Ozkaynak, M. (2023). Smart Glasses for Supporting Distributed Care Work: Systematic Review. JMIR Medical Informatics, 11(1), e44161.
Kaboré, S. S., Ngangue, P., Soubeiga, D., Barro, A., Pilabré, A. H., Bationo, N., ... & Savadogo, G. B. L. (2022). Barriers and facilitators for the sustainability of digital health interventions in low and middle-income countries: A systematic review. Frontiers in Digital Health, 4, 1014375.
Keenan, R., Borycki, E. M., & Kushniruk, A. W. (2021). Computerized provider order entry and patient safety: A scoping review. Knowledge Management & E-Learning, 13(4), 452.	√+A338
Lampickienė, I., & Davoody, N. (2022). Healthcare Professionals’ Experience of Performing Digital Care Visits—A Scoping Review. Life, 12(6), 913.
Skelton, E., Drey, N., Rutherford, M., Ayers, S., & Malamateniou, C. (2020). Electronic consenting for conducting research remotely: A review of current practice and key recommendations for using e-consenting. International journal of medical informatics, 143, 104271.
Peyroteo, M., Ferreira, I. A., Elvas, L. B., Ferreira, J. C., & Lapão, L. V. (2021). Remote Monitoring Systems for Patients With Chronic Diseases in Primary Health Care: Systematic Review. JMIR mHealth and uHealth, 9(12), e28285.
Fatoum, H., Hanna, S., Halamka, J. D., Sicker, D. C., Spangenberg, P., & Hashmi, S. K. (2021). Blockchain Integration With Digital Technology and the Future of Health Care Ecosystems: Systematic Review. Journal of medical Internet research, 23(11), e19846.
Mendes, J. P. M., Moura, I. R., Van de Ven, P., Viana, D., Silva, F. J. S., Coutinho, L. R., Teixeira, S., Rodrigues, J. J. P. C., & Teles, A. S. (2022). Sensing Apps and Public Data Sets for Digital Phenotyping of Mental Health: Systematic Review. Journal of medical Internet research, 24(2), e28735.
Berg, M. N., Ngune, I., Schofield, P., Grech, L., Juraskova, I., Strasser, M., Butt, Z., & Halkett, G. K. B. (2021). Effectiveness of online communication skills training for cancer and palliative care health professionals: A systematic review. Psycho-oncology, 30(9), 1405–1419.
Hope, C., Reilly, J. J., Griffiths, G., Lund, J., & Humes, D. (2021). The impact of COVID-19 on surgical training: a systematic review. Techniques in coloproctology, 25(5), 505–520.
Rettinger, L., & Kuhn, S. (2023). Barriers to Video Call-Based Telehealth in Allied Health Professions and Nursing: Scoping Review and Mapping Process. Journal of medical Internet research, 25, e46715.
Trakis, S., Lord, H., Graham, P., & Fernandez, R. (2021). Reliability of the BCCT.core software in evaluation of breast cosmesis - A systematic review. Journal of medical imaging and radiation oncology, 65(6), 817–825.
Bielenberg, J., Swisher, G., Lembke, A., & Haug, N. A. (2021). A systematic review of stigma interventions for providers who treat patients with substance use disorders. Journal of substance abuse treatment, 131, 108486.
Lawes-Wickwar, S., Lovat, E., Alao, A., Hamer-Hunt, J., Yurtoglu, N., Jensen, C., Clarke, N., Roberts, N., & Park, S. (2023). Digital undergraduate medical education and patient and carer involvement: a rapid systematic review of current practice. BMC medical education, 23(1), 335.
Oh, S., Gu, M., & Sok, S. (2022). A Concept Analysis of Nurses' Clinical Decision Making: Implications for Korea. International journal of environmental research and public health, 19(6), 3596.
Gasteiger, N., Dowding, D., Norman, G., McGarrigle, L., Eost-Telling, C., Jones, D., Vercell, A., Ali, S. M., & O'Connor, S. (2023). Conducting a systematic review and evaluation of commercially available mobile applications (apps) on a health-related topic: the TECH approach and a step-by-step methodological guide. BMJ open, 13(6), e073283.
Gonçalves, R. L., Pagano, A. S., Reis, Z. S. N., Brackstone, K., Lopes, T. C. P., Cordeiro, S. A., Nunes, J. M., Afagbedzi, S. K., Head, M., Meira, W., Jr, Batchelor, J., & Ribeiro, A. L. P. (2023). Usability of Telehealth Systems for Noncommunicable Diseases in Primary Care From the COVID-19 Pandemic Onward: Systematic Review. Journal of medical Internet research, 25, e44209.
Serrano-Juárez, C. A., Reyes-Méndez, C., Prieto-Corona, B., Seubert-Ravelo, A. N., Moreno-Villagómez, J., Cabañas-Tinajero, J. Á., Yáñez-Téllez, M. G., Quezada-Torres, R. A., Téllez-Rodríguez, M., Barrera-Rodríguez, B., Soto-Jiménez, M. P., González-Gutiérrez, F. A., & Castillo-Tejeda, E. (2023). A Systematic Review and a Latin American Clinical Model for Teleneuropsychological Assessment. Archiv…
Singh, H., Malone, D., & Lim, A. S. (2023). Shifting to Authentic Assessments? A Systematic Review of Student Perceptions of High-Fidelity Assessments in Pharmacy. American journal of pharmaceutical education, 87(7), 100099.
Wu, S. J., Fan, Y. F., Sun, S., Chien, C. Y., & Wu, Y. J. (2021). Perceptions of medical students towards and effectiveness of online surgical curriculum: a systematic review. BMC medical education, 21(1), 571.
Henn, J., Buness, A., Schmid, M., Kalff, J. C., & Matthaei, H. (2022). Machine learning to guide clinical decision-making in abdominal surgery-a systematic literature review. Langenbeck's archives of surgery, 407(1), 51–61.
Thirumoorthy, S., & Gopal, S. (2023). Diagnostic accuracy of AI in orthodontic extraction decisions: "Are we ready to let Mr. Data run our Enterprise?" A commentary on a systematic review. Evidence-based dentistry, 24(1), 17–18.
Härkänen, M., Pineda, A. L., Tella, S., Mahat, S., Panella, M., Ratti, M., Vanhaecht, K., Strametz, R., Carrillo, I., Rafferty, A. M., Wu, A. W., Anttila, V. J., & Mira, J. J. (2023). The impact of emotional support on healthcare workers and students coping with COVID-19, and other SARS-CoV pandemics - a mixed-methods systematic review. BMC health services research, 23(1), 751.
van der Vegt, A. H., Scott, I. A., Dermawan, K., Schnetler, R. J., Kalke, V. R., & Lane, P. J. (2023). Deployment of machine learning algorithms to predict sepsis: systematic review and application of the SALIENT clinical AI implementation framework. Journal of the American Medical Informatics Association : JAMIA, 30(7), 1349–1361.

## Sheet: parallel studies (n=2)
Wang, T., Giunti, G., Melles, M., & Goossens, R. (2022). Digital Patient Experience: Umbrella Systematic Review. Journal of medical Internet research, 24(8), e37952.
Wang, T., Giunti, G., Melles, M., & Goossens, R. (2022). Design-Relevant Factors Affecting the Patient Experience in Digital Health: Preliminary Results of an Umbrella Systematic Review. Studies in health technology and informatics, 290, 862–866.

## Sheet: not accessible (n=3)
Fahey, E., Elsheikh, M. F. H., Davey, M. S., Rowan, F., Cassidy, J. T., & Cleary, M. S. (2022). Telemedicine in Orthopedic Surgery: A Systematic Review of Current Evidence. Telemedicine journal and e-health : the official journal of the American Telemedicine Association, 28(5), 613–635.
Wafaie, K., Rizk, M. Z., Basyouni, M. E., Daniel, B., & Mohammed, H. (2023). Tele-orthodontics and sensor-based technologies: a systematic review of interventions that monitor and improve compliance of orthodontic patients. European journal of orthodontics, 45(4), 450–461.
Ontario Health (Quality) (2021). Internet-Delivered Cognitive Behavioural Therapy for Post-traumatic Stress Disorder or Acute Stress Disorder: A Health Technology Assessment. Ontario health technology assessment series, 21(9), 1–120.
