# Supplementary material for: Timing, Indicators, and Approaches to Digital Patient Experience Evaluation: Umbrella Systematic Review
Source: J Med Internet Res. 2024 Feb 5;26:e46308. doi: 10.2196/46308 (PMC10877490; doi:10.2196/46308)
Supplement: Multimedia Appendix 3 [file jmir_v26i1e46308_app3.xlsx]

## Sheet: Sheet1
The current research aimed to evaluate the investigations that used telerehabilitation to assist elderly people during the COVID-19 pandemic.
This scoping review aims to summarise the current state of remote Electroencephalography (EEG) monitoring research, potential benefits and limitations of the interventions, and inclusion of intellectual disabilities (PwID) in this research.
To explore how smokers view common functions and characteristics of smoking cessation apps.
As a result, this study aims to identify usability and measures that may enhance the elderly user experience while using digital health technologies.
The objective of this review was therefore to identify, examine and conceptually map the available literature on patients' experiences using Telemedicine (TM) solutions for remote monitoring, consulting and exchange of information between the patient, the community care service and the hospital specialists regarding the treatment and care of their Diabetic foot ulcers (DFUs)
We provide a scoping review of Digital Health Interventions (DHIs) that mitigate COVID-19 misinformation and disinformation seeding and spread.
This scoping review aims to provide a narrative synthesis of digital technologies (DTs) used for pelvic floor muscle training (PFMT) to manage Women with urinary incontinence (UI) in women across their life course.
The objective of this systematic review was to evaluate the characteristics and effectiveness of Mobile integrated health (MIH) programs on health-related outcomes among older adults.)
This study aims to describe the implementation, effectiveness, user experience, and barriers to accessing and using telehealth services for people living with dementia and their caregivers during the COVID-19 pandemic.
The objective of this systematic literature review was to identify mHealth self-management support (SMS) tools for spinal cord injury (SCI )and summarize their characteristics and approaches to offering SMS.
We aimed to identify the types of outcomes, outcome measurement instruments, and assessment methods used to assess the clinical, user experience, and technical outcomes in studies that evaluated the effectiveness of conversational agent (CA) interventions for mental health.
Our objective is to systematically review the literature to consolidate and document what we know about how older Indigenous women living in high-income countries use digital health technology to enhance their health.
In this systematic mixed studies review, we aimed to critically appraise and synthesize the findings from studies that investigated patients’ use of telehealth in home-based palliative care, focusing on the advantages and challenges experienced by patients.
This systematic review aimed to investigate the experiences and opinions of people with mental illness regarding the role of telemedicine in their treatment.
Our aim was to: 1) describe how patient experience (PX) has been defined, 2) investigate which factors influencing PX and components of PX have been identified and researched, 3) explore the methods used in studying PX, and 4) find out the recent trends in PX research from an eHealth perspective.
This study aimed to describe what is known about the user experience and user uptake of COVID-19 chatbots.
The objective of this meta-synthesis was to identify, appraise, and synthesize patients and provider’s experiences while using telemedicine in cancer care during the COVID-19 pandemic.
Our aim was to develop an overview of eHealth interventions and their (preference sensitive) attributes.
This scoping review had 3 main objectives: (1) to identify the application domains in public health in which there is the most evidence for the development and use of chatbots; (2) to identify the types of chatbots that are being deployed in these domains; and (3) to ascertain the methods and methodologies by which chatbots are being evaluated in public health applications.
The current systematic review aims to provide an up-to-date depiction of the literature on e-mental health for personality disorders (PDs), focusing on the last 3 years (2019–2022).
To systematically identify and explore the existing evidence to inform the development of web-based interventions to support people affected by cancer (PABC).
To conduct a scoping review of studies about patients' experiences and perspectives in receipt of remote consultations for kidney care.
This paper aims to review applications of digital twin (DT) systems, products, and processes as well as analyze the potential of these applications for improving health care management and the challenges associated with this emerging technology.
This review, therefore, sought to explore how patients and the public are involved in digital health innovation and to identify factors that support and inhibit meaningful patient and public involvement (PPI) in digital health innovation, implementation and evaluation.
This study aimed to describe the global tendencies of diabetes apps usage as an effort to manage diabetes cases by exploring the perceptions of diabetes patients on the use of Diabetes Self-Management application software (DSM apps).
In this review, we aimed to study prominent digital health intervention design approaches that mediate the digital health space. In doing so, we sought to examine the origins, perceived benefits, contrasting nuances, challenges, and typical use-case scenarios of each methodology.
To identify, evaluate and summarize evidence of patient and clinician experiences of being involved in video or telephone consultations as a replacement for in-person consultations.
The aim of this review is to determine whether teleaudiology achieves person-centered care.
The objective of this scoping review was to synthesise existing literature to provide an overview of the variety of user perceptions associated with pulse oximeter devices, which may impact patients’ and clinicians’ acceptance of the devices in a Remote Patient Monitoring (RPM)context.
The aim of this review was to systematically investigate the literature to understand the factors affecting patients’ adoption of mHealth tools by considering sociotechnical factors (from technical, social, and health perspectives).
The aim of this review was to explore the experiences and preferences of individuals with chronic neurological and mental health conditions on data visualizations derived from Remote measurement technologies (RMT) to manage health.
We seek to clarify the current and future roles of health kiosks by investigating the settings, roles, and clinical domains in which kiosks are used; whether usability evaluations of health kiosks are being reported, and if so, what methods are being used; and what the barriers and facilitators are for the deployment of kiosks.
This study aims to identify the therapeutic aspects of cognitive behavioral therapy (CBT) that have been implemented in existing mHealth apps and the technologies used. From these, we aim to derive research gaps that should be addressed in the future.
The aim of our work is thus to analyse the state-of-the-art-technology and to identify gaps in the existing literature regarding the application of VR to respiratory rehabilitation-and in particular training exercise (physical and breathing).
To evaluate service use, clinical outcomes and user experience related to telephone-based digital triage in urgent care.
The current systematic review is aimed at determining the satisfaction of patients and professionals with telerehabilitation as compared to traditional face-to-face intervention for musculoskeletal disorders.
This systematic review explores qualitative primary studies of remote care technologies used in heart failure, to determine the factors that affect user engagement with the technology. This is explored from the perspective of patients, carers, and health care professionals.
This scoping review aims to provide an overview of the experimental research examining how design characteristics of virtual health assistants affect user experience, summarize research findings of experimental research examining how design characteristics of virtual health assistants affect user experience, and provide recommendations for the design of virtual health assistants if sufficient evi…
We conduct a scoping review with subsequent Delphi consultation to identify how user experience is defined and measured in eHealth research studies, characterize the measurement tools used, and establish working definitions for domains of user experience that could be used in future eHealth evaluations.
Our aim is to derive substantiated patterns and starting points for future research
The purpose of this systematic review and meta-analysis is to review the effectiveness of virtual preoperative assessment for the evaluation of surgical patients.
The aim of this systematic review is to examine assessment and reporting of engagement in clinical trials of mHealth interventions for depression, including objective engagement (e.g., number of times program is used), subjective engagement (e.g., qualitative data on users’ experiences), and associations between engagement and other clinically important variables (e.g., symptom improvement, parti…
this study aimed to conduct a systematic review of the literature to explore the usability of wearable devices to monitor gait and activity in five common patient cohorts where digital mobility assessment may be clinically useful to monitor their symptoms and progress.
The aim of this systematic review was to collect the best available evidence of the effect of a digital care platform on quality of care parameters such as enhancement of available information, self-efficacy, continuity of care, and patient- and health care provider–reported experiences. Additionally, barriers and facilitators for implementation of digital care platforms were analyzed.
This review summarizes the published evidence on the utilization and effectiveness of mHealth interventions for public private mix in Tuberculosis (TB) care from literature.
This study aims to derive and summarize best practice guidance for the design of the ideal digital contact tracing app.
This study aims to examine the extent to which design and implementation considerations for contact tracing apps are detailed in the available literature, focusing on aspects related to participatory and responsible eHealth innovation, and synthesize recommendations that support the development of successful COVID-19 contact tracing apps and related eHealth technologies.
This study aims to synthesize qualitative studies of user experience after a multi-day trial with a wearable device to understand user experience and the factors that contribute to the acceptance and use of wearable devices.
This scoping review aims to identify mHealth interventions for self-harm within the literature, understand the types and features of interventions that have been developed and evaluated, highlight research findings around mHealth interventions for self-harm, and determine what outcomes are typically used to assess the efficacy of interventions.
Our aim was to explore how ethical considerations or impacts may be different, greater, or more variable in information and communication technology methods versus face-to-face health care delivery models, and how they may be applied in practice.
In this systematic review the authors aimed to examine the current utilization of telemedicine (TM) for spine surgery.
The goal of this review was to evaluate the current literature and future prospects of providing HIV care via telemedicine during a global pandemic and beyond.
This review aim to summarize empirical studies exploring patient experiences with Technology enabled care (TEC).
In this article, we will discuss various considerations and factors influencing patient satisfaction and how they can be integrated in the practice of head and neck endocrine surgery. Integration of innovative technologies such as telemedicine and how its potential application in this Otolaryngologic field may be beneficial for patient satisfaction will also be explored.
The aims of this integrative literature review were to examine possible uses of the ecological momentary assessment methodology with older adults and to suggest strategies to increase the feasibility of its application in geriatric depression research and practice.
The aim of this study was to map and assess published studies on the use of telehealth for patients in palliative home care.
The aim of this study was to draw out universal themes to understand how people with chronic conditions experience digital health services, programmes, and interventions, and consequently, better inform future digital health delivery.
he purpose of this scoping review is to identify process factors that influence patients’ and clinicians’ experiences of outpatient teleconsultation services during COVID-19.
the review aims to answer: how Australian primary health care responded and adapted to COVID-19, the facilitators and inhibitors of the Primary care informatics and digital health enabled COVID-19 response and virtual models of care observed in Australia.
To synthesise the existing qualitative data on acceptability of these e-Health support systems for new parents.
As the effectiveness and user acceptability of DHIs are inextricably linked, the aim of the present systematic review is to summarize available evidence regarding both the effectiveness and acceptability of conversational agents for sexual health promotion.
Through a scoping review, this research aims to develop a picture of Immersive virtual reality (iVR) user experience (UX) design considerations for older adults and identify trends, gaps, and future directions relevant to iVR design processes and assessments.
The aim was to summarise the state of the art regarding how and why spontaneously generated patient experience (SGOPE) data has been used in health research.
This meta-analysis of randomized controlled trials (RCTs) aims to discover whether surgical patients are satisfied with RAs when compared with conventional outpatient clinics (OPC).
To provide an overview of basal insulin dose guidance methods that support titration of people with type 2 diabetes (T2D) and categorize these methods by characteristics, effect, and user experience.
The present study aims to perform a systematic scoping review on experimental studies examining the human drone interaction in deliveries of drugs and defibrillators.
The objective of the systematic review was to investigate the evidence as to whether digitally-mediated team communication for children and young people (CYP) improves outcomes.
This review aimed to examine the influence of wearables on health care outcomes in individuals with chronic diseases through a systematic review of the literature.
The objective of this study was to determine the effectiveness of RHM in patients with Chronic Obstructive Pulmonary Disease (COPD).
In this systematic review, we set out to uncover the key factors that facilitate or militate against the adoption of contact tracing apps (CTAs), which researchers, designers and other stakeholders should focus on in future iterations to increase their adoption and effectiveness in curbing the spread of COVID-19.
The aims of this systematic review are to examine the outcome measures used in studying the effectiveness of telehealth in rural and remote emergency departments (EDs) and to analyze the clinical context in which these outcome measures were used and interpreted.
This study investigates the following research questions: in which scenarios are Patient-reported outcome measures (PROMs) and patient-reported experience measures (PREMs) collected for evaluation purposes, which PROM and PREM outcome domains have been covered and how often, which outcome measurement instruments have been used and how often, does the selection and quantity of PROMs and PREMs diff…
This systematic review explores the definition and role of engagement in hypertension-focused mobile health (mHealth) interventions, as well as how determinants of engagement (ie, tailoring and interactivity) have been implemented.
We aimed to assess the effectiveness of interactive social media interventions, in which adults are able to communicate directly with each other, on changing health behaviours, body functions, psychological health, well-being, and adverse effects. Our secondary objective was to assess the effects of these interventions on the health of populations who experience health inequity as defined by PROG…
Introducing new modern digital technology in pulmonary rehabilitation (PR) to help tracking the patients’ medication, thus we systemati- cally reviewed the latest publications on telemedicine and pulmonary telerehabilitation.
The aim of this study was to synthesize the perceptions of people with chronic musculoskeletal pain for engaging in interventions delivered using telehealth
The aim of this review is to identify studies applying virtual reality or bespoke smartphone applications to dentistry, either pre-operatively or peri-operatively, to decrease patient anxiety; and assess whether they have been effective.
This review aims to synthesize the existing literature on the health and well-being contexts in which patient-generated photos and videos are used, the value gained by patients and health professionals, and the challenges experienced.
we aim to update ophthalmologists and other professionals on recent developments and application of VR and AR in diagnosing and screening for eye diseases.
This systematic review aims to investigate the evidence supporting the use of digital mental health interventions for treating and preventing symptoms of depression and anxiety in adults older than 50 years. This systematic review aims to gain insight into the various designs and aspects of digital mental health interventions for older adults, and to synthesise methodological findings from random…
To synthesise the evidence of patients' experiences of group and individual telehealth pain management programmes (PMPs) for chronic Musculoskeletal (MSK) pain.
To explore how smokers view common functions and characteristics of smoking cessation apps.
This systematic review aimed to analyze the use of telehealth in monitoring patients with head and neck cancer regarding the application used, user adherence to technology, user satisfaction, and user quality of life.
The aim of this review was to understand the experiences and perceptions of all relevant stakeholders using an lectronic patient records (EPR) system in the pediatric hospital setting, including the use of an EPR-linked patient portal.
This study aimed to establish the current model and technology status for the automatic transcribing of healthcare professionals’ patient interactions.
The purpose of this study was to evaluate the effects of eHealth interventions on the physiology, psychology, and compliance of adult patients after cardiac surgery to provide a theoretical basis for clinical practice.
We performed a systematic review of the literature on consumer blood pressure (BP) monitors that collect patient-generated health data (PGHD) for managing hypertension to summarize their clinical impact on health and surrogate outcomes. We focused particularly on studies designed to measure the specific effect of using a BP monitor independent of cointerventions. We have also summarized the proce…
As the effectiveness and user acceptability of digital health interventions (DHIs) are inextricably linked, the aim of the present systematic review is to summarize available evidence regarding both the effectiveness and acceptability of conversational agents for sexual health promotion.
This review aimed to identify and synthesize qualitative data pertaining to the experiences and perceptions of mHealth from the perspectives of end users (patients and service providers) living in the colonial settler democracies of Canada, Australia, New Zealand, the United States, the Pacific Islands, and the Sápmi region of northern Europe.
The aim of this study is to conceptualize, appraise, and synthesize evidence on quality social connections (QSCs) within digital interventions (D-QSC) and the impact on depression and anxiety outcomes for young people aged 14-24 years.
The aim of this study is to review the current state-of-the-art and highlight the main advantages of adopting noninvasive mobile electroencephalography (EEG) solutions in clinical trials and research studies of people with epilepsy or suspected seizures.
To review and synthesise evidence regarding the experiences of patients, families and healthcare professionals in palliative care who have engaged with immersive/non- immersive VR technology.
his scoping review and scientometric analyses aimed to summarize the current state of research on the use of mHealth technology (mobile applications/web-based interventions) for self-management/education of adults with hip/knee osteoarthritis (OA), identify key research activities, and provide future directions on the development/usage of mHealth technology.
The aim of this study is to consistently review the early scientific literature related to digital healthcare platforms, summarize key findings and study features, identify literature deficiencies, and suggest digital solutions for future research.
The aim of this review was to systematically investigate the literature to understand the factors affecting patients’ adoption of mHealth tools by considering sociotechnical factors (from technical, social, and health perspectives).
In this study, the authors aim to present the findings from the major clinical tri- als on three nonpharmacologic interventions—hypnosis, virtual/augmented reality, and yoga—as supplements to conventional pain regimens for burn management.
The objective of this systematic review and meta-analysis was to examine the measured and perceived effects of Upper Limb (UL) home-based exergaming interventions on activity after stroke, compared with conventional therapy, in post-intervention and follow-up.
For these reasons, we conducted an updated system- atic review to examine the efficacy of non-pharmacological interventions for systemic lupus erythematous (SLE). Our search included quasi-experimental and experimental studies of interventions delivered or supported by remote methods (including digitally) or in-person, that aimed to improve psychological outcomes and/or quality of life (QOL). We …
This systematic review synthesized the available evidence on the effectiveness, feasibility, and user experience of psychological treatments for driving phobia using VR.
To identify factors that influence the organisation and delivery of in-person home-based rehabilitation and home-based telerehabilitation for people needing rehabilitation.
we aimed to reassess the conversational agent landscape in this updated systematic review.
To perform a literature review of key aspects of prenatal care delivery to inform new guidelines.
